# Supplementary material for: 1-Chloro-1-[(4-nitro­phen­yl)hydrazinyl­idene]propan-2-one
Source: Acta Crystallogr Sect E Struct Rep Online. 2011 Jul 9;67(Pt 8):o1963. doi: 10.1107/S1600536811026407 (PMC3212345; doi:10.1107/S1600536811026407)
Supplement: Supplementary file 2 [file e-67-o1963-Isup2.hkl]

# 
# h,k,l, Fc-squared, Fo-squared, sigma(Fo-squared) and status flag 
# 
data_I
_shelx_title '  P21/n' 
_shelx_refln_list_code          4 
_shelx_F_calc_maximum      127.74 
_exptl_crystal_F_000       496.00 
_reflns_d_resolution_high  0.8003 
 
loop_ 
 _symmetry_equiv_pos_as_xyz 
 'x, y, z' 
 '-x+1/2, y+1/2, -z+1/2' 
 '-x, -y, -z' 
 'x-1/2, -y-1/2, z-1/2' 
 
_cell_length_a     7.0628 
_cell_length_b    13.4182 
_cell_length_c    11.2884 
_cell_angle_alpha  90.000 
_cell_angle_beta   95.589 
_cell_angle_gamma  90.000 
 
_shelx_F_squared_multiplier     1.000 
 
loop_ 
 _refln_index_h 
 _refln_index_k 
 _refln_index_l 
 _refln_F_squared_calc 
 _refln_F_squared_meas 
 _refln_F_squared_sigma 
 _refln_observed_status 
   2   0   0      123.16      218.04      6.80 o 
   4   0   0      508.44      482.72     15.12 o 
   6   0   0       11.11        9.23      2.49 o 
   8   0   0      346.45      361.03     14.39 o 
   1   1   0       70.04       52.18      1.31 o 
   2   1   0    16317.82    15547.16     32.37 o 
   3   1   0      615.32      537.80      7.75 o 
   4   1   0      232.06      234.77      7.52 o 
   5   1   0      106.78       88.73      5.78 o 
   6   1   0      645.09      671.26     10.42 o 
   7   1   0        9.32        3.59      1.59 o 
   8   1   0        0.25        4.58      2.02 o 
   0   2   0    10346.64     8965.99     30.36 o 
   1   2   0        6.13       16.32      2.04 o 
   2   2   0     4566.06     4600.13     17.73 o 
   3   2   0       33.48       40.40      2.27 o 
   4   2   0      557.67      539.38     11.00 o 
   5   2   0       68.70       72.15      6.42 o 
   6   2   0       39.68       42.90      3.45 o 
   7   2   0       48.60       45.95      4.16 o 
   8   2   0        7.95       11.66      3.05 o 
   1   3   0      816.03      893.37     40.23 o 
   2   3   0        3.16        9.51      1.57 o 
   3   3   0      294.88      311.13      8.02 o 
   4   3   0      211.55      250.70      8.58 o 
   5   3   0        2.01        7.40      1.75 o 
   6   3   0      307.52      353.86     12.49 o 
   7   3   0       26.31       25.62      2.76 o 
   8   3   0        5.43        6.61      2.51 o 
   0   4   0      522.05      727.24      9.46 o 
   1   4   0     1691.28     1455.27     17.17 o 
   2   4   0     1973.85     1941.00     17.59 o 
   3   4   0      175.83      211.46      6.97 o 
   4   4   0        1.21        2.91      1.47 o 
   5   4   0      808.06      823.84     12.53 o 
   6   4   0        5.98       16.21      2.97 o 
   7   4   0       31.87       29.41      3.17 o 
   8   4   0       15.74       11.90      1.92 o 
   1   5   0      793.86      849.62     10.66 o 
   2   5   0     1543.39     1619.59     18.75 o 
   3   5   0     3897.55     3581.21     29.72 o 
   4   5   0        0.02        4.91      2.52 o 
   5   5   0      141.76      178.90      7.23 o 
   6   5   0        0.12        0.05      1.85 o 
   7   5   0      124.03      120.64      6.57 o 
   8   5   0        0.38        1.33      1.97 o 
   0   6   0      415.71      381.90      8.06 o 
   1   6   0     1566.14     1494.69     15.40 o 
   2   6   0      902.77     1031.45     31.88 o 
   3   6   0        1.19        8.20      3.20 o 
   4   6   0     1352.65     1376.93     30.99 o 
   5   6   0      481.65      500.35     12.00 o 
   6   6   0      110.52      133.96      6.59 o 
   7   6   0        6.22        9.08      4.23 o 
   8   6   0      113.72       85.77      5.48 o 
   1   7   0       24.83       28.21      2.52 o 
   2   7   0     1143.87     1243.04     17.18 o 
   3   7   0      261.62      246.09      8.62 o 
   4   7   0       70.07       78.46      4.63 o 
   5   7   0      418.83      444.86     21.62 o 
   6   7   0       67.31       61.09      6.23 o 
   7   7   0       81.62       76.91      7.86 o 
   0   8   0      262.23      242.29     10.14 o 
   1   8   0      118.33      130.20      7.83 o 
   2   8   0      109.33      126.39      5.93 o 
   3   8   0      197.49      211.97      7.09 o 
   4   8   0      510.98      530.36     15.20 o 
   5   8   0      173.96      187.19      9.75 o 
   6   8   0       24.51       21.25      4.31 o 
   7   8   0       94.07      106.18      8.27 o 
   1   9   0       87.83       87.29      6.91 o 
   2   9   0     2544.73     2631.69     45.27 o 
   3   9   0       41.94       37.13      5.24 o 
   4   9   0        1.55        4.35      4.94 o 
   5   9   0       66.94       59.09      5.91 o 
   6   9   0       18.16       23.05      3.86 o 
   7   9   0       40.31       42.07      5.00 o 
   0  10   0     1303.86     1396.32     27.67 o 
   1  10   0      277.00      319.44     10.39 o 
   2  10   0     1006.62     1002.34     19.27 o 
   3  10   0       54.53       74.43     10.06 o 
   4  10   0      213.09      211.33     14.77 o 
   5  10   0       26.07       21.38      3.97 o 
   6  10   0       65.16       66.33      5.15 o 
   7  10   0       20.28       22.31      3.01 o 
   1  11   0       10.49        2.10      5.08 o 
   2  11   0      117.55      123.78     11.73 o 
   3  11   0      137.27      137.35     12.46 o 
   4  11   0       21.86       18.88      5.89 o 
   5  11   0       27.75       34.21      4.49 o 
   6  11   0       23.55       15.67      2.73 o 
   0  12   0     1864.57     1937.24     39.13 o 
   1  12   0       11.42       18.31      3.64 o 
   2  12   0       42.93       40.60      7.29 o 
   3  12   0      170.61      171.43     13.56 o 
   4  12   0      273.26      267.47     14.50 o 
   5  12   0       32.90       34.10      3.97 o 
   6  12   0      135.88      106.47      5.87 o 
   1  13   0       91.93      101.78      7.32 o 
   2  13   0        2.43        4.71      3.25 o 
   3  13   0       14.55       12.01      3.02 o 
   4  13   0        0.34        1.40      2.42 o 
   5  13   0        8.86        7.97      2.60 o 
   0  14   0       79.40       77.71      8.32 o 
   1  14   0      425.16      452.50     11.82 o 
   2  14   0       62.26       57.78     10.24 o 
   3  14   0      180.47      184.34     10.00 o 
   4  14   0       48.67       48.91      4.57 o 
   1  15   0      493.59      515.77     11.84 o 
   2  15   0        2.46        1.44      2.40 o 
   3  15   0      246.95      251.86     10.19 o 
   0  16   0       10.18        4.48      2.33 o 
   1  16   0      213.21      264.32     10.51 o 
   2  16   0       64.13       52.94      4.60 o 
  -7   0   1       42.69       56.93      5.23 o 
  -5   0   1      127.95      133.37      9.17 o 
  -3   0   1       43.01       66.00      5.07 o 
  -1   0   1        0.03        1.68      0.84 o 
   1   0   1     1303.62     1276.23     11.23 o 
   3   0   1     2945.58     2640.70     30.10 o 
   5   0   1      441.09      403.78     16.22 o 
   7   0   1      743.13      696.52     23.73 o 
  -8   1   1        7.86        7.29      1.71 o 
  -7   1   1       69.08       70.25      3.56 o 
  -6   1   1      166.01      206.43      5.46 o 
  -5   1   1      164.06      158.25      7.08 o 
  -4   1   1      271.02      231.28     10.76 o 
  -3   1   1        8.12       12.40      1.54 o 
  -2   1   1    12723.54    14166.18     32.74 o 
  -1   1   1      863.38      784.70     55.58 o 
   0   1   1     5372.64     5135.96     21.85 o 
   1   1   1      204.48      205.44      3.48 o 
   2   1   1      854.14      811.95      6.22 o 
   3   1   1      840.23      752.34     11.61 o 
   4   1   1      352.63      377.48      9.61 o 
   5   1   1      403.95      411.28     12.49 o 
   6   1   1       59.48       48.41      4.22 o 
   7   1   1      114.03      111.27      5.63 o 
   8   1   1       13.33       12.39      2.42 o 
  -8   2   1       46.55       54.70      3.94 o 
  -7   2   1      245.71      246.29      6.30 o 
  -6   2   1       67.49       63.58      4.05 o 
  -5   2   1      295.29      314.08     16.26 o 
  -4   2   1        1.83        6.94      1.54 o 
  -3   2   1      233.28      217.67      7.38 o 
  -2   2   1      163.26      281.17      4.84 o 
  -1   2   1       72.43       61.99      1.98 o 
   0   2   1     1771.58     2110.85     18.70 o 
   1   2   1     1667.22     1349.21      9.49 o 
   2   2   1      635.03      613.36      6.23 o 
   3   2   1      393.09      435.30      6.91 o 
   4   2   1      412.54      423.16     15.95 o 
   5   2   1      426.84      434.14      8.97 o 
   6   2   1       37.64       36.35      4.78 o 
   7   2   1       49.74       59.01      4.26 o 
   8   2   1       19.34       14.10      2.34 o 
  -8   3   1       25.30       21.38      9.03 o 
  -7   3   1       17.92       15.13      2.69 o 
  -6   3   1      261.82      283.58      7.88 o 
  -5   3   1      382.64      400.69      7.78 o 
  -4   3   1      154.92      130.59      6.37 o 
  -3   3   1       41.09       42.79      2.49 o 
  -2   3   1      386.20      451.92      8.34 o 
  -1   3   1        2.62        5.89      0.90 o 
   0   3   1      824.21      817.10     10.61 o 
   1   3   1      183.05      156.41      3.73 o 
   2   3   1      879.64      758.05     12.24 o 
   3   3   1     1513.00     1464.58     15.76 o 
   4   3   1      688.00      694.43     21.39 o 
   5   3   1      184.04      162.53      6.86 o 
   6   3   1       35.16       29.13      4.35 o 
   7   3   1        0.66        2.64      1.90 o 
   8   3   1       31.60       36.39      3.18 o 
  -8   4   1       32.05       33.53      7.22 o 
  -7   4   1      269.96      294.76      8.59 o 
  -6   4   1      159.19      168.41      6.17 o 
  -5   4   1       25.93       38.47      3.16 o 
  -4   4   1      306.25      297.07      9.81 o 
  -3   4   1      279.69      315.82      8.77 o 
  -2   4   1     1262.27     1266.93     14.90 o 
  -1   4   1      329.03      375.09      5.28 o 
   0   4   1     2105.67     2139.90     12.46 o 
   1   4   1       80.42       55.47      4.48 o 
   2   4   1      274.11      203.40      5.64 o 
   3   4   1        5.38        9.58      1.78 o 
   4   4   1      199.25      175.94     11.36 o 
   5   4   1      289.72      312.13      8.08 o 
   6   4   1      226.57      246.68     17.87 o 
   7   4   1        5.13        3.78      1.80 o 
   8   4   1       84.26       71.30      5.32 o 
  -8   5   1       28.16       24.11      2.37 o 
  -7   5   1        9.25       11.13      4.50 o 
  -6   5   1       40.82       44.89      4.88 o 
  -5   5   1      112.23      127.59      5.30 o 
  -4   5   1      178.39      160.50     11.19 o 
  -3   5   1      153.54      213.21      7.70 o 
  -2   5   1     2507.19     2368.04     22.71 o 
  -1   5   1      123.84      102.94      3.15 o 
   0   5   1     1451.61     1256.10      7.82 o 
   1   5   1      244.24      304.71     11.02 o 
   2   5   1       10.54       22.21      1.89 o 
   3   5   1     1007.66     1059.79     15.62 o 
   4   5   1      221.84      204.57     13.02 o 
   5   5   1        5.67       15.71      2.42 o 
   6   5   1       14.43       16.57      3.56 o 
   7   5   1        0.70       -0.44      1.74 o 
  -8   6   1       37.17       36.57      3.60 o 
  -7   6   1       10.42       14.51      4.36 o 
  -6   6   1        2.50       -1.06      2.89 o 
  -5   6   1     1012.37     1075.34     15.03 o 
  -4   6   1      491.35      528.28     29.42 o 
  -3   6   1       18.59       16.90      2.66 o 
  -2   6   1      917.34      852.76     13.94 o 
  -1   6   1       82.87       88.28      3.92 o 
   0   6   1     1108.55      988.37      7.53 o 
   1   6   1      349.40      269.80     11.39 o 
   2   6   1     1223.44     1331.76     18.14 o 
   3   6   1     1620.90     1774.15     21.04 o 
   4   6   1        3.35        8.82      4.04 o 
   5   6   1        2.64        6.00      3.72 o 
   6   6   1      156.38      154.07      6.71 o 
   7   6   1        6.26        7.59      3.45 o 
  -7   7   1        0.42       -3.04      3.10 o 
  -6   7   1      287.86      311.03     13.07 o 
  -5   7   1       57.89       58.73      7.84 o 
  -4   7   1       30.50       30.17      3.26 o 
  -3   7   1      374.07      346.42     10.57 o 
  -2   7   1       62.62       86.29      4.87 o 
  -1   7   1       79.24       63.81      3.59 o 
   0   7   1      552.11      592.91     10.36 o 
   1   7   1      781.36      695.15     16.50 o 
   2   7   1       74.49       69.64      4.09 o 
   3   7   1        1.70        2.52      2.64 o 
   4   7   1      734.62      811.84     18.20 o 
   5   7   1       45.73       30.88      4.87 o 
   6   7   1        0.05        0.67      2.81 o 
   7   7   1       45.09       39.48      5.64 o 
  -7   8   1        4.73        7.73      3.37 o 
  -6   8   1        3.57        7.12      3.39 o 
  -5   8   1       76.85       77.57      6.82 o 
  -4   8   1       17.12       17.14      2.70 o 
  -3   8   1     1450.34     1453.04     21.14 o 
  -2   8   1      222.61      259.28      8.52 o 
  -1   8   1       83.67       76.77      6.64 o 
   0   8   1       33.07       57.22      4.25 o 
   1   8   1     1234.77     1223.09     22.61 o 
   2   8   1       11.84        5.69      2.90 o 
   3   8   1        2.71        3.31      2.45 o 
   4   8   1        0.56        3.66      3.11 o 
   5   8   1      103.83       95.52      5.91 o 
   6   8   1       22.90       29.64      5.30 o 
   7   8   1        7.59        6.94      2.78 o 
  -7   9   1       81.28       73.88      6.42 o 
  -6   9   1        3.40        5.78      3.05 o 
  -5   9   1      363.67      370.55     23.16 o 
  -4   9   1      288.98      285.13     16.98 o 
  -3   9   1       33.34       37.38      4.47 o 
  -2   9   1        0.34        2.76      1.94 o 
  -1   9   1     1533.94     1557.38     19.80 o 
   0   9   1       76.62       73.59      6.44 o 
   1   9   1      168.60      183.85     10.32 o 
   2   9   1       66.35       64.87      7.99 o 
   3   9   1      315.91      268.05     10.64 o 
   4   9   1       22.63       16.67      5.17 o 
   5   9   1      480.70      544.27     13.02 o 
   6   9   1        0.57        1.97      2.43 o 
   7   9   1      212.82      218.74      9.47 o 
  -7  10   1       47.00       40.02      3.99 o 
  -6  10   1        2.46       -2.32      2.32 o 
  -5  10   1        3.68        2.10      4.27 o 
  -4  10   1       41.58       59.97      5.75 o 
  -3  10   1     2062.93     2091.51     45.12 o 
  -2  10   1      800.01      810.76     18.00 o 
  -1  10   1       27.61       40.00      6.79 o 
   0  10   1     1610.53     1655.75     31.10 o 
   1  10   1     2127.36     2141.98     22.35 o 
   2  10   1       49.57       29.48      3.88 o 
   3  10   1       13.13       14.74      5.54 o 
   4  10   1       11.73       15.23      5.53 o 
   5  10   1      245.14      225.38      8.23 o 
   6  10   1        0.27        1.82      2.12 o 
  -6  11   1       38.86       36.19      3.62 o 
  -5  11   1      353.60      385.13     18.59 o 
  -4  11   1        7.03        4.36      2.60 o 
  -3  11   1      366.98      425.17     20.76 o 
  -2  11   1     2157.69     2213.71     45.92 o 
  -1  11   1     3987.30     4001.64     58.68 o 
   0  11   1      428.23      467.52     13.11 o 
   1  11   1      163.16      180.61      6.95 o 
   2  11   1        5.77        8.63      4.94 o 
   3  11   1      600.23      652.95     25.71 o 
   4  11   1       47.29       35.91      7.05 o 
   5  11   1        6.16        5.20      1.99 o 
   6  11   1       91.36       75.67      6.20 o 
  -6  12   1        5.74        7.13      2.19 o 
  -5  12   1       40.97       36.08      6.03 o 
  -4  12   1       17.43       16.20      3.20 o 
  -3  12   1     1157.13     1186.88     23.36 o 
  -2  12   1      149.33      168.35     13.46 o 
  -1  12   1        0.26        8.74      4.87 o 
   0  12   1      339.32      372.44     13.11 o 
   1  12   1     2093.90     2185.32     38.61 o 
   2  12   1      144.81      194.31     14.28 o 
   3  12   1        1.75       11.12      5.22 o 
   4  12   1        7.82        5.41      3.82 o 
   5  12   1      141.02      133.62      9.27 o 
  -5  13   1      138.59      116.13      5.44 o 
  -4  13   1        2.36        5.77      2.78 o 
  -3  13   1        0.01       -0.22      2.41 o 
  -2  13   1      230.63      258.40     11.32 o 
  -1  13   1       26.66       26.64      3.19 o 
   0  13   1      338.18      397.44     13.09 o 
   1  13   1        8.31        4.43      2.41 o 
   2  13   1        3.57        2.06      3.49 o 
   3  13   1      211.69      199.62     13.26 o 
   4  13   1       15.77       26.33      3.57 o 
   5  13   1        1.67        3.76      1.51 o 
  -4  14   1      204.51      183.22      8.01 o 
  -3  14   1        0.48       -0.55      2.34 o 
  -2  14   1       29.38       29.03      5.42 o 
  -1  14   1       16.55       10.84      2.85 o 
   0  14   1        8.02        4.17      2.90 o 
   1  14   1        1.47        4.53      2.41 o 
   2  14   1      282.47      305.24     15.27 o 
   3  14   1        1.10        0.74      1.92 o 
   4  14   1        0.15       -0.59      3.67 o 
  -3  15   1       14.84        7.61      2.55 o 
  -2  15   1      279.18      307.83     13.13 o 
  -1  15   1       35.78       52.43      4.05 o 
   0  15   1      526.36      601.34     13.64 o 
   1  15   1       29.53       33.03      2.79 o 
   2  15   1        6.26        2.53      1.89 o 
   3  15   1        4.27        2.55      1.90 o 
  -2  16   1       83.11       70.47      5.05 o 
  -1  16   1        0.05       -0.80      1.97 o 
   0  16   1      114.87      118.36      4.82 o 
   1  16   1       12.26       15.55      3.15 o 
   2  16   1      903.81     1046.42     18.41 o 
  -8   0   2        6.51        6.82      2.98 o 
  -6   0   2      462.89      543.29     15.10 o 
  -4   0   2     1821.33     2156.97     32.06 o 
   0   0   2     1385.40     1492.52      9.68 o 
   2   0   2      912.19      919.47     14.06 o 
   4   0   2      406.72      384.19     14.22 o 
   6   0   2      783.03      847.18     27.36 o 
   8   0   2       20.24       20.31      3.86 o 
  -8   1   2      188.43      195.98     10.61 o 
  -7   1   2        0.03        3.75      1.81 o 
  -6   1   2       70.80       82.44      3.68 o 
  -5   1   2       71.67       72.36      4.20 o 
  -4   1   2     8313.50     8732.61     38.19 o 
  -3   1   2       48.52       51.93      2.73 o 
  -2   1   2     5605.52     6280.65     23.39 o 
  -1   1   2      409.10      369.80      5.10 o 
   0   1   2     4651.51     4045.21     21.68 o 
   1   1   2      322.79      250.99      4.61 o 
   2   1   2     1424.36     1633.24     25.70 o 
   3   1   2       94.84       76.71      7.11 o 
   4   1   2     2242.19     2246.82     44.60 o 
   5   1   2      101.30       90.97      5.27 o 
   6   1   2       13.20       20.29      3.21 o 
   7   1   2        0.20        0.15      2.22 o 
   8   1   2       72.25       79.90      7.38 o 
  -8   2   2       24.38       26.04      4.31 o 
  -7   2   2       48.30       49.63      3.05 o 
  -6   2   2      270.03      303.87      6.63 o 
  -5   2   2        5.49        8.60      2.82 o 
  -4   2   2     1731.84     1969.88     18.40 o 
  -3   2   2      345.91      345.28      6.73 o 
  -2   2   2     6543.36     6051.86     37.17 o 
  -1   2   2     1635.74     1455.78      9.45 o 
   0   2   2     3813.03     3674.99     27.23 o 
   1   2   2       74.54       75.79      4.61 o 
   2   2   2     1468.01     1418.25     11.78 o 
   3   2   2        4.60       10.34      1.74 o 
   4   2   2       26.27       16.00      3.97 o 
   5   2   2       67.77       56.60      3.77 o 
   6   2   2        1.00        1.98      2.47 o 
   7   2   2        2.83        2.22      2.27 o 
   8   2   2       13.56       11.88      2.21 o 
  -8   3   2       62.05       68.21      6.33 o 
  -7   3   2        4.60        4.30      2.35 o 
  -6   3   2        0.16        3.95      1.97 o 
  -5   3   2        2.13        2.75      1.46 o 
  -4   3   2      134.43      121.16      6.22 o 
  -3   3   2       60.09       58.80      5.65 o 
  -2   3   2       19.38        9.49      1.18 o 
  -1   3   2     1549.48     1459.34     10.39 o 
   0   3   2       26.68       19.91      2.89 o 
   1   3   2     1811.19     1574.34     15.22 o 
   2   3   2      712.58      754.73     14.64 o 
   3   3   2       25.16       22.41      3.82 o 
   4   3   2      368.64      352.86     15.87 o 
   5   3   2      107.17       81.33      4.43 o 
   6   3   2        0.37        1.79      4.58 o 
   7   3   2      102.95       97.28      5.11 o 
   8   3   2       41.33       40.18      3.55 o 
  -8   4   2        6.60        0.95      2.14 o 
  -7   4   2      189.96      178.40     11.80 o 
  -6   4   2       14.09        9.85      2.74 o 
  -5   4   2       47.39       69.77      3.32 o 
  -4   4   2     1202.33     1215.83     29.16 o 
  -3   4   2      219.39      161.26      6.47 o 
  -2   4   2      544.68      638.04      7.57 o 
  -1   4   2     2627.99     2349.33     14.26 o 
   0   4   2     1484.24     1461.51     13.01 o 
   1   4   2      357.63      356.99      5.63 o 
   2   4   2       47.36       43.19      2.57 o 
   3   4   2     2659.41     2472.53     26.37 o 
   4   4   2        0.28        8.24      3.56 o 
   5   4   2       11.32       15.87      3.03 o 
   6   4   2      140.81      133.82      7.85 o 
   7   4   2      238.41      233.67      7.99 o 
   8   4   2       12.32       27.04      3.55 o 
  -8   5   2        7.66        0.63      1.90 o 
  -7   5   2       80.71       69.19      7.82 o 
  -6   5   2       50.22       58.90      6.66 o 
  -5   5   2     1050.59     1111.09     13.87 o 
  -4   5   2       94.67       82.77      5.64 o 
  -3   5   2      160.72      164.02      6.92 o 
  -2   5   2      125.55      169.72      6.14 o 
  -1   5   2      392.54      363.40      6.13 o 
   0   5   2     5444.87     5720.46     24.49 o 
   1   5   2     9915.88     9287.92    136.99 o 
   2   5   2      531.01      555.05      9.36 o 
   3   5   2       41.23       75.18      5.15 o 
   4   5   2        0.66        5.64      3.37 o 
   5   5   2      474.48      495.73     11.83 o 
   6   5   2       36.12       41.20      7.03 o 
   7   5   2       25.76       28.07      2.79 o 
  -8   6   2       87.97       71.70      5.17 o 
  -7   6   2      150.13      142.91     10.82 o 
  -6   6   2      254.37      273.29     12.38 o 
  -5   6   2        0.85        4.85      2.13 o 
  -4   6   2      212.35      254.39      9.89 o 
  -3   6   2      429.46      486.17     12.27 o 
  -2   6   2        5.26       12.71      2.12 o 
  -1   6   2     2613.21     2273.94     24.52 o 
   0   6   2       50.73       48.57      2.31 o 
   1   6   2       42.52       27.34      2.20 o 
   2   6   2     2000.14     1866.70     34.12 o 
   3   6   2      958.67      892.11     25.08 o 
   4   6   2      117.48      147.38     11.56 o 
   5   6   2        2.27        4.91      4.26 o 
   6   6   2      258.57      281.82     11.28 o 
   7   6   2      273.15      243.74     20.03 o 
  -7   7   2      100.08       93.21      8.53 o 
  -6   7   2       11.45       19.05      4.42 o 
  -5   7   2       24.33       26.19      6.78 o 
  -4   7   2      286.03      314.45     12.85 o 
  -3   7   2      359.61      356.83     10.88 o 
  -2   7   2      221.56      193.94      7.12 o 
  -1   7   2       60.35       66.08      3.08 o 
   0   7   2     2485.27     2378.36     24.44 o 
   1   7   2      242.87      217.08     11.78 o 
   2   7   2      359.19      366.63     10.98 o 
   3   7   2      595.52      584.44     20.66 o 
   4   7   2       77.42       77.81      6.38 o 
   5   7   2      173.04      150.36     13.07 o 
   6   7   2        1.17        5.21      4.28 o 
   7   7   2      119.91      135.77      9.04 o 
  -7   8   2       62.08       62.53      6.64 o 
  -6   8   2      473.07      452.67     15.57 o 
  -5   8   2       67.53       63.72      9.45 o 
  -4   8   2      131.62      147.89      6.62 o 
  -3   8   2       21.25       26.15      3.29 o 
  -2   8   2       99.66      112.57      6.98 o 
  -1   8   2      265.23      286.57     12.94 o 
   0   8   2       94.17       80.45      6.63 o 
   1   8   2      598.38      636.45     18.43 o 
   2   8   2      296.03      291.60     13.57 o 
   3   8   2       74.33       52.45      6.06 o 
   4   8   2      190.27      200.61     13.65 o 
   5   8   2       38.87       20.09      4.24 o 
   6   8   2      348.17      378.65     17.43 o 
   7   8   2       31.11       28.60      4.04 o 
  -7   9   2       19.99       24.93      4.05 o 
  -6   9   2       13.23       24.84      4.25 o 
  -5   9   2        5.15        2.59      4.19 o 
  -4   9   2     1165.93     1145.46     33.42 o 
  -3   9   2       46.76       47.40      4.61 o 
  -2   9   2       12.84       11.54      2.89 o 
  -1   9   2       84.23       87.13      7.84 o 
   0   9   2     2078.51     2247.46     36.10 o 
   1   9   2       47.79       34.01      5.09 o 
   2   9   2       13.90       19.91      3.60 o 
   3   9   2      162.93      149.91      8.31 o 
   4   9   2      162.14      168.89     12.98 o 
   5   9   2       47.53       44.01      3.97 o 
   6   9   2       53.72       55.12      6.71 o 
   7   9   2       39.92       32.85      3.56 o 
  -7  10   2        3.36        5.75      1.99 o 
  -6  10   2      117.25      121.68      7.09 o 
  -5  10   2       94.77       86.11     10.22 o 
  -4  10   2      821.24      874.68     19.10 o 
  -3  10   2      177.43      188.13      8.66 o 
  -2  10   2      860.07      907.62     19.55 o 
  -1  10   2      329.78      366.14     17.19 o 
   0  10   2      971.50     1009.90     15.82 o 
   1  10   2        0.03        6.47      2.20 o 
   2  10   2      270.89      279.17     10.83 o 
   3  10   2      218.70      204.00     14.77 o 
   4  10   2      297.33      309.50     17.42 o 
   5  10   2        1.24        1.04      1.99 o 
   6  10   2      476.99      484.05     15.79 o 
  -6  11   2        0.09       -0.69      1.92 o 
  -5  11   2       43.14       43.37      7.30 o 
  -4  11   2        7.77        9.43      3.82 o 
  -3  11   2       28.58       37.71      4.36 o 
  -2  11   2      374.73      369.36     13.44 o 
  -1  11   2       96.97      101.66      7.36 o 
   0  11   2      652.04      614.43     12.95 o 
   1  11   2       25.56       20.68      3.34 o 
   2  11   2       54.73       51.09      7.74 o 
   3  11   2       17.17       26.79      7.19 o 
   4  11   2       63.63       62.00      5.70 o 
   5  11   2       50.85       50.94      3.59 o 
   6  11   2      313.57      278.41      9.58 o 
  -6  12   2       61.20       57.22      4.85 o 
  -5  12   2      132.50      140.83     10.28 o 
  -4  12   2      168.06      177.72     10.57 o 
  -3  12   2       43.99       40.56      5.96 o 
  -2  12   2      743.66      750.70     18.91 o 
  -1  12   2        1.61        8.59      3.16 o 
   0  12   2      174.88      181.91      9.21 o 
   1  12   2      149.75      152.13      8.44 o 
   2  12   2      384.96      348.33     18.77 o 
   3  12   2       44.94       42.37      7.46 o 
   4  12   2      500.65      483.61     29.80 o 
   5  12   2       10.38        7.12      1.96 o 
  -5  13   2       11.10       11.75      4.01 o 
  -4  13   2       43.30       36.36      3.56 o 
  -3  13   2       56.03       64.89      7.29 o 
  -2  13   2      259.33      278.03     14.17 o 
  -1  13   2        8.57       12.96      4.31 o 
   0  13   2      194.26      250.91     17.35 o 
   1  13   2       91.00      103.59      6.77 o 
   2  13   2        6.35        6.58      4.20 o 
   3  13   2        2.68       -0.44      3.55 o 
   4  13   2        3.36        3.11      1.89 o 
  -4  14   2       28.21       21.40      2.39 o 
  -3  14   2      387.23      346.34     13.93 o 
  -2  14   2       65.71       63.21      7.08 o 
  -1  14   2      199.11      218.53      8.95 o 
   0  14   2       64.75       68.22      7.66 o 
   1  14   2      105.11      107.70      7.70 o 
   2  14   2       30.97       46.43      6.69 o 
   3  14   2      373.09      376.92     18.85 o 
   4  14   2        7.19        5.10      2.34 o 
  -3  15   2      189.02      176.50      6.19 o 
  -2  15   2       19.42       16.14      3.55 o 
  -1  15   2      476.92      485.75     39.24 o 
   0  15   2        0.29        1.81      1.68 o 
   1  15   2      243.26      266.10      8.74 o 
   2  15   2       67.37       62.66      4.34 o 
   3  15   2       13.01       13.99      1.89 o 
  -2  16   2       14.88       12.38      2.56 o 
  -1  16   2      170.70      194.68      8.70 o 
   0  16   2       44.07       50.99      4.39 o 
   1  16   2      104.76      107.07      6.39 o 
   2  16   2        5.66        4.36      1.73 o 
  -7   0   3        0.08       -1.07      2.21 o 
  -5   0   3        5.45        7.19      2.26 o 
  -3   0   3      798.11      751.24     12.46 o 
  -1   0   3       13.77       24.99      2.24 o 
   1   0   3     8958.92     7450.22     41.71 o 
   3   0   3     2700.63     2420.29     28.30 o 
   5   0   3     1456.80     1521.06     24.47 o 
   7   0   3       80.81       82.05      8.25 o 
  -8   1   3       12.04       19.62      3.83 o 
  -7   1   3       47.82       49.55      3.17 o 
  -6   1   3      409.42      468.47      9.17 o 
  -5   1   3       57.92       59.10      2.90 o 
  -4   1   3     3002.50     3616.90     25.79 o 
  -3   1   3      233.85      223.45      7.86 o 
  -2   1   3      421.84      352.48      5.93 o 
  -1   1   3     2213.05     2027.70     17.03 o 
   0   1   3     1489.26     1352.53     10.95 o 
   1   1   3     4151.94     3694.45     33.51 o 
   2   1   3      520.53      473.25      8.27 o 
   3   1   3      804.78      770.74     14.09 o 
   4   1   3      398.94      439.44     11.17 o 
   5   1   3      450.98      436.86      8.43 o 
   6   1   3        4.62        4.31      3.38 o 
   7   1   3      103.03       88.35      6.00 o 
   8   1   3        3.63        6.05      1.72 o 
  -8   2   3       15.22       15.19      3.62 o 
  -7   2   3       55.88       56.06      3.66 o 
  -6   2   3      156.71      188.90      5.91 o 
  -5   2   3       90.23      100.46      3.46 o 
  -4   2   3      242.80      245.41      8.62 o 
  -3   2   3        1.23        5.44      1.65 o 
  -2   2   3        2.45        9.44      1.63 o 
  -1   2   3     1050.90      852.48      8.35 o 
   0   2   3      179.93      140.11      4.08 o 
   1   2   3      211.03      250.21      9.11 o 
   2   2   3      238.49      190.14      8.39 o 
   3   2   3      357.22      394.97     13.55 o 
   4   2   3      115.55      110.51      9.32 o 
   5   2   3      291.81      255.92      7.39 o 
   6   2   3       32.56       31.85      3.61 o 
   7   2   3      250.55      234.19      9.53 o 
   8   2   3       58.12       47.73      3.33 o 
  -8   3   3       38.94       40.75      5.24 o 
  -7   3   3       38.66       41.18      3.56 o 
  -6   3   3       22.21       19.48      2.14 o 
  -5   3   3      222.41      217.56      5.19 o 
  -4   3   3       80.20       74.86      5.52 o 
  -3   3   3      331.66      316.56      8.82 o 
  -2   3   3      478.82      414.14      6.76 o 
  -1   3   3       71.21       74.02      2.73 o 
   0   3   3     1186.43     1044.80     12.98 o 
   1   3   3      650.67      534.48     14.45 o 
   2   3   3      843.94      905.40     15.78 o 
   3   3   3       28.13       31.19      4.67 o 
   4   3   3        4.13        6.40      2.26 o 
   5   3   3        0.75        4.36      2.02 o 
   6   3   3      141.09      136.95      7.85 o 
   7   3   3        3.75        3.70      1.74 o 
   8   3   3        5.26        6.09      3.13 o 
  -8   4   3       52.35       52.24      5.49 o 
  -7   4   3        0.62       -2.15      2.15 o 
  -6   4   3      152.96      180.78      7.88 o 
  -5   4   3       15.87       22.70      2.04 o 
  -4   4   3      224.51      185.22      8.10 o 
  -3   4   3      329.32      403.96     13.16 o 
  -2   4   3      134.55      100.29      4.41 o 
  -1   4   3        3.19        5.96      1.12 o 
   0   4   3     1133.10     1091.19     18.37 o 
   1   4   3      139.04      181.58      9.24 o 
   2   4   3      409.99      418.31      8.19 o 
   3   4   3       60.66       58.12      6.70 o 
   4   4   3      552.54      593.08     14.81 o 
   5   4   3      155.07      167.87      6.13 o 
   6   4   3      341.01      359.50     12.10 o 
   7   4   3       20.32       17.83      2.38 o 
   8   4   3       79.63       53.50      4.18 o 
  -8   5   3       35.07       33.37      4.43 o 
  -7   5   3        1.17        2.52      3.75 o 
  -6   5   3       34.83       35.27      4.00 o 
  -5   5   3       11.51        6.00      1.72 o 
  -4   5   3      560.75      520.17     13.88 o 
  -3   5   3       86.72       89.13      5.54 o 
  -2   5   3     1067.99     1062.67     24.56 o 
  -1   5   3      222.44      232.57      5.31 o 
   0   5   3       69.35      102.92      4.72 o 
   1   5   3     2284.94     2249.42     34.31 o 
   2   5   3      758.81      669.30     20.25 o 
   3   5   3      230.43      229.31     12.97 o 
   4   5   3       10.82       24.65     16.34 o 
   5   5   3        3.18       11.05      3.52 o 
   6   5   3      485.32      536.85     14.16 o 
   7   5   3       60.65       51.49      6.48 o 
  -8   6   3        0.22       -0.84      1.71 o 
  -7   6   3      521.01      478.23     17.78 o 
  -6   6   3      129.10      129.99      6.82 o 
  -5   6   3       79.68       89.07      7.92 o 
  -4   6   3      318.51      336.82     10.28 o 
  -3   6   3       13.01       23.89      5.34 o 
  -2   6   3      529.98      545.57     11.64 o 
  -1   6   3     1326.35     1280.99     13.05 o 
   0   6   3     1563.49     1620.54     37.02 o 
   1   6   3      672.33      821.12     22.73 o 
   2   6   3        9.92        7.16      3.53 o 
   3   6   3       15.29       23.52      3.72 o 
   4   6   3      408.54      382.34     13.15 o 
   5   6   3      161.71      181.65      9.48 o 
   6   6   3       48.02       69.55      8.62 o 
   7   6   3      374.92      350.58     17.31 o 
  -7   7   3      125.46      108.76      8.74 o 
  -6   7   3       70.52       73.70      9.26 o 
  -5   7   3       64.41       77.90      7.52 o 
  -4   7   3      101.63      120.42      6.48 o 
  -3   7   3       17.86       30.06      3.84 o 
  -2   7   3      334.72      352.65      9.87 o 
  -1   7   3      544.59      608.66     13.27 o 
   0   7   3      110.76       94.79      6.14 o 
   1   7   3      164.79      198.48     12.28 o 
   2   7   3     1115.09     1222.06     31.20 o 
   3   7   3      354.82      337.63      9.69 o 
   4   7   3       21.56       28.10      3.58 o 
   5   7   3       18.84       12.26      3.63 o 
   6   7   3       61.81       53.24      6.93 o 
   7   7   3        1.31        3.25      2.22 o 
  -7   8   3       31.72       27.08      4.38 o 
  -6   8   3       14.28        5.87      4.52 o 
  -5   8   3      582.94      598.99     18.38 o 
  -4   8   3      402.82      399.83     12.56 o 
  -3   8   3      108.28      106.78      4.53 o 
  -2   8   3       59.64       58.49      6.90 o 
  -1   8   3      556.23      513.22     13.58 o 
   0   8   3       34.69       26.46      3.26 o 
   1   8   3      142.69      144.84      7.20 o 
   2   8   3       64.24       71.99      4.72 o 
   3   8   3      464.20      432.22     13.65 o 
   4   8   3       65.45       72.49      6.36 o 
   5   8   3       18.42       22.93      5.63 o 
   6   8   3        0.39        3.32      2.83 o 
   7   8   3        9.20       17.19      2.96 o 
  -7   9   3      300.94      281.63     10.73 o 
  -6   9   3      273.25      272.64     10.98 o 
  -5   9   3        9.80       16.80      4.18 o 
  -4   9   3       28.60       35.36      9.80 o 
  -3   9   3      336.21      297.81      8.76 o 
  -2   9   3      102.90      107.13      5.66 o 
  -1   9   3        1.14        7.04      2.18 o 
   0   9   3       46.45       57.99      4.78 o 
   1   9   3      774.17      703.43     12.87 o 
   2   9   3      150.08      169.22      6.75 o 
   3   9   3      489.12      490.59     14.88 o 
   4   9   3        2.67        1.72      2.84 o 
   5   9   3      382.94      403.12     21.53 o 
   6   9   3       21.73       16.17      3.60 o 
  -6  10   3      226.58      208.71      8.79 o 
  -5  10   3      816.98      812.36     28.24 o 
  -4  10   3       17.29       23.91      4.08 o 
  -3  10   3       28.93       35.58      4.38 o 
  -2  10   3      467.00      533.64     12.56 o 
  -1  10   3     1408.56     1472.39     32.20 o 
   0  10   3       10.72        9.07      2.30 o 
   1  10   3       75.04       81.15      4.85 o 
   2  10   3        0.03       -3.43      6.59 o 
   3  10   3      759.44      749.79     27.34 o 
   4  10   3       23.05       18.88      3.76 o 
   5  10   3       38.63       37.76      4.09 o 
   6  10   3       47.49       38.94      4.23 o 
  -6  11   3       33.41       28.28      3.27 o 
  -5  11   3      372.46      395.95     18.29 o 
  -4  11   3     1726.06     1767.37     26.75 o 
  -3  11   3     2203.36     2343.46     35.92 o 
  -2  11   3        0.53        1.01      2.75 o 
  -1  11   3        1.12        8.22      4.22 o 
   0  11   3       83.43       73.75      6.14 o 
   1  11   3      356.18      347.70     12.46 o 
   2  11   3       30.61       28.11      6.22 o 
   3  11   3       15.11       22.97      6.23 o 
   4  11   3      376.88      332.78     11.22 o 
   5  11   3      270.88      265.88     11.63 o 
  -6  12   3        8.90        6.74      2.49 o 
  -5  12   3      528.92      520.18     18.42 o 
  -4  12   3        0.31        1.75      1.96 o 
  -3  12   3       28.11       23.78      5.27 o 
  -2  12   3      170.67      162.51     12.45 o 
  -1  12   3     1427.65     1500.04     37.42 o 
   0  12   3      186.20      229.06     12.34 o 
   1  12   3       43.48       42.16      4.72 o 
   2  12   3        5.01       -1.56      4.13 o 
   3  12   3       47.76       36.73      6.85 o 
   4  12   3       42.99       41.39      6.33 o 
   5  12   3        1.04        1.97      2.24 o 
  -5  13   3       14.80       15.20      3.52 o 
  -4  13   3       33.02       31.55      3.25 o 
  -3  13   3       74.39       65.67      5.57 o 
  -2  13   3      480.22      478.17     51.12 o 
  -1  13   3        0.21        4.69      3.39 o 
   0  13   3        2.90        3.18      2.27 o 
   1  13   3       65.83       57.15      5.10 o 
   2  13   3       43.50       53.92      7.56 o 
   3  13   3       44.62       60.08      7.35 o 
   4  13   3        0.11        4.39      2.91 o 
  -4  14   3       25.56       23.98      4.17 o 
  -3  14   3      129.52      128.47      8.24 o 
  -2  14   3       10.90       14.60      3.34 o 
  -1  14   3       27.54       20.57      3.16 o 
   0  14   3      489.30      575.90     14.42 o 
   1  14   3       25.11       31.32      3.75 o 
   2  14   3        0.24        2.20      3.51 o 
   3  14   3        5.50        5.27      3.05 o 
   4  14   3      254.64      285.95     10.13 o 
  -3  15   3       36.99       43.84      4.91 o 
  -2  15   3      616.18      669.85     17.76 o 
  -1  15   3       94.26       95.66      6.20 o 
   0  15   3       15.99        9.06      2.23 o 
   1  15   3       15.21       22.66      2.93 o 
   2  15   3      304.95      349.97     13.21 o 
   3  15   3       77.97       65.65      3.51 o 
   0  16   3      725.35      760.82     21.94 o 
   1  16   3       41.73       42.24      3.88 o 
  -8   0   4       77.43       96.06      7.58 o 
  -6   0   4     2057.75     2640.79     28.14 o 
  -4   0   4     9023.54     9291.25     73.07 o 
  -2   0   4       23.59       25.72      3.05 o 
   0   0   4     2637.91     2828.98     18.45 o 
   2   0   4     3945.81     4310.46     39.88 o 
   4   0   4      310.87      288.65     13.94 o 
   6   0   4      201.66      188.15     13.11 o 
   8   0   4        9.57        5.58      1.96 o 
  -8   1   4       95.47      111.55      8.11 o 
  -7   1   4       14.40       13.53      2.22 o 
  -6   1   4     1959.28     2254.85     22.60 o 
  -5   1   4       22.88       13.93      2.14 o 
  -4   1   4     2541.41     2927.87     29.79 o 
  -3   1   4      148.99      145.97      4.85 o 
  -2   1   4      296.49      229.91      6.07 o 
  -1   1   4      118.13      104.41      2.84 o 
   0   1   4     1085.23     1099.60     27.95 o 
   1   1   4      452.23      413.01     21.91 o 
   2   1   4     2831.42     2765.73     22.68 o 
   3   1   4       36.43       52.31      3.65 o 
   4   1   4       22.76       29.20      5.26 o 
   5   1   4        4.58        4.27      3.50 o 
   6   1   4       67.24       67.64      4.98 o 
   7   1   4       16.49       14.62      2.83 o 
   8   1   4       58.49       44.56      3.20 o 
  -8   2   4      217.46      244.82     11.64 o 
  -7   2   4       19.52       25.45      3.15 o 
  -6   2   4      267.02      327.64      8.70 o 
  -5   2   4        8.66       12.79      2.07 o 
  -4   2   4     1032.37     1044.40     18.40 o 
  -3   2   4      377.33      370.29      9.71 o 
  -2   2   4      346.26      426.71      7.16 o 
  -1   2   4      189.74      199.92      8.11 o 
   0   2   4     1878.43     1739.06     18.53 o 
   1   2   4       14.87       35.88      4.18 o 
   2   2   4        2.28        1.56      1.18 o 
   3   2   4      810.69      764.56     20.41 o 
   4   2   4       12.67       17.39      4.77 o 
   5   2   4      137.91      126.17      5.66 o 
   6   2   4       66.30       67.49      4.14 o 
   7   2   4       14.69        9.92      2.70 o 
   8   2   4        4.43        7.67      2.31 o 
  -8   3   4       58.93       63.72      6.20 o 
  -7   3   4        6.15        3.58      3.58 o 
  -6   3   4      344.88      399.59     11.63 o 
  -5   3   4      430.08      480.45      8.53 o 
  -4   3   4      311.50      322.29     10.56 o 
  -3   3   4      244.14      212.12      7.66 o 
  -2   3   4      385.89      396.17      7.29 o 
  -1   3   4     2095.35     1771.82     17.74 o 
   0   3   4     1869.03     2039.73     25.68 o 
   1   3   4      204.03      247.39     10.84 o 
   2   3   4      198.40      220.41      7.19 o 
   3   3   4      623.42      577.20     19.02 o 
   4   3   4       33.31       37.04      3.14 o 
   5   3   4      215.82      209.83      8.21 o 
   6   3   4      136.74      152.29      7.44 o 
   7   3   4      147.28      143.41      6.67 o 
  -8   4   4        0.50       -0.92      2.20 o 
  -7   4   4       22.64       18.28      4.78 o 
  -6   4   4      264.04      269.43     15.03 o 
  -5   4   4        1.38        3.61      1.58 o 
  -4   4   4       70.10       65.22      5.21 o 
  -3   4   4     3013.59     2897.80     36.59 o 
  -2   4   4      135.44      120.30      4.31 o 
  -1   4   4      135.80      137.17      5.49 o 
   0   4   4      206.97      279.47      7.57 o 
   1   4   4     2791.42     2404.89     36.18 o 
   2   4   4        5.39        9.75      1.79 o 
   3   4   4       15.54       26.68      5.08 o 
   4   4   4      396.66      404.58      9.15 o 
   5   4   4      627.23      611.29     20.52 o 
   6   4   4       13.34        9.42      2.76 o 
   7   4   4        8.04       11.52      2.28 o 
  -8   5   4       23.54       12.00      2.85 o 
  -7   5   4      102.84      102.22      8.73 o 
  -6   5   4        3.06        1.52      6.80 o 
  -5   5   4      131.48      137.64      7.36 o 
  -4   5   4       11.36       11.76      1.73 o 
  -3   5   4      413.14      391.98     11.25 o 
  -2   5   4     2252.95     2354.99     30.28 o 
  -1   5   4     7934.64     7805.66     48.06 o 
   0   5   4      929.99      994.94     17.52 o 
   1   5   4       96.42       91.84      7.72 o 
   2   5   4        0.35        5.27      3.25 o 
   3   5   4      535.91      461.40     19.14 o 
   4   5   4      511.93      465.00     11.56 o 
   5   5   4       68.41       74.76      6.29 o 
   6   5   4       50.88       56.52      5.16 o 
   7   5   4      587.84      537.06     33.08 o 
  -8   6   4       68.99       63.71      4.82 o 
  -7   6   4        1.75        6.38      2.27 o 
  -6   6   4       68.98       81.75      6.98 o 
  -5   6   4       77.25      102.08     17.92 o 
  -4   6   4       85.37       86.77      4.89 o 
  -3   6   4     1569.78     1496.05     22.56 o 
  -2   6   4      351.02      366.31     10.26 o 
  -1   6   4      121.85      102.21      5.59 o 
   0   6   4      360.88      396.43     10.55 o 
   1   6   4      954.97      940.83     16.62 o 
   2   6   4      241.64      278.48     15.00 o 
   3   6   4        0.04        5.99      3.15 o 
   4   6   4      451.19      419.50     13.92 o 
   5   6   4      856.37      832.63     19.23 o 
   6   6   4     1255.59     1272.50     30.21 o 
   7   6   4       23.34       25.73      2.86 o 
  -7   7   4        2.45        4.44      2.71 o 
  -6   7   4      129.66      118.46      7.73 o 
  -5   7   4      315.31      320.47     14.11 o 
  -4   7   4       72.30       82.82      4.89 o 
  -3   7   4       16.98       28.42      3.65 o 
  -2   7   4     1167.31     1123.40     20.51 o 
  -1   7   4       26.93       19.58      2.96 o 
   0   7   4      145.91      125.02      6.49 o 
   1   7   4      111.92       94.45      5.86 o 
   2   7   4      152.46      180.99     12.90 o 
   3   7   4      766.31      761.04     23.35 o 
   4   7   4      111.01      132.29      7.94 o 
   5   7   4      173.75      207.34      9.66 o 
   6   7   4       18.77       16.65      4.35 o 
  -7   8   4       57.12       53.45      5.06 o 
  -6   8   4       58.47       61.50      5.55 o 
  -5   8   4       39.37       32.91      5.53 o 
  -4   8   4       69.61       75.16      8.07 o 
  -3   8   4        8.87       18.68      3.78 o 
  -2   8   4       70.02       73.14      5.60 o 
  -1   8   4      107.06       85.52      5.77 o 
   0   8   4      152.39      146.78      7.40 o 
   1   8   4       92.37       70.74      4.52 o 
   2   8   4      384.91      370.62     13.16 o 
   3   8   4        0.15        5.37      3.03 o 
   4   8   4      438.41      425.84     13.65 o 
   5   8   4       80.21       79.34      6.07 o 
   6   8   4        4.03        4.40      2.77 o 
  -6   9   4      144.70      156.88     11.41 o 
  -5   9   4        7.93       11.00      3.94 o 
  -4   9   4       20.38       23.70      5.29 o 
  -3   9   4       33.84       25.70      3.68 o 
  -2   9   4     1608.58     1789.85     27.20 o 
  -1   9   4       39.39       34.33      3.35 o 
   0   9   4        9.55        7.66      1.87 o 
   1   9   4      178.97      161.40      5.91 o 
   2   9   4      357.11      315.86      9.62 o 
   3   9   4       20.56       19.44      5.94 o 
   4   9   4       28.41       39.78      4.66 o 
   5   9   4       61.96       64.44      4.34 o 
   6   9   4        3.00        6.29      2.36 o 
  -6  10   4      323.18      297.32     22.59 o 
  -5  10   4      175.09      196.17      9.80 o 
  -4  10   4      454.12      494.20     17.59 o 
  -3  10   4       35.16       45.57      6.06 o 
  -2  10   4      484.84      465.09     20.10 o 
  -1  10   4       31.13       23.10      3.92 o 
   0  10   4      224.27      224.30      8.09 o 
   1  10   4      239.81      211.40      7.75 o 
   2  10   4      429.49      479.63     22.03 o 
   3  10   4       39.66       68.67      9.00 o 
   4  10   4      764.81      747.05     25.26 o 
   5  10   4        0.96        0.22      1.56 o 
  -6  11   4        5.85        7.71      2.95 o 
  -5  11   4        7.50        8.68      4.18 o 
  -4  11   4      430.62      424.35     10.99 o 
  -3  11   4      104.67      115.25     13.34 o 
  -2  11   4      692.89      645.12     23.93 o 
  -1  11   4       22.31       19.46      5.68 o 
   0  11   4      161.20      165.59      8.88 o 
   1  11   4       63.74       62.76      5.62 o 
   2  11   4      246.67      238.21     15.81 o 
   3  11   4       11.44       10.01      5.27 o 
   4  11   4      537.69      548.83     20.45 o 
   5  11   4        0.45       -0.71      2.52 o 
  -5  12   4       35.83       34.02      5.05 o 
  -4  12   4       64.43       62.54      4.07 o 
  -3  12   4       14.16       15.53      3.83 o 
  -2  12   4       66.05       70.43      9.92 o 
  -1  12   4       60.39       50.74      7.10 o 
   0  12   4      197.18      189.96      9.34 o 
   1  12   4       75.41       91.26      6.52 o 
   2  12   4     1475.87     1434.52     36.16 o 
   3  12   4       59.75       52.27      7.34 o 
   4  12   4      141.23      149.54     10.00 o 
  -5  13   4       57.02       51.25      4.80 o 
  -4  13   4      266.57      231.40     12.12 o 
  -3  13   4        1.60        4.55      3.62 o 
  -2  13   4      242.70      247.68     12.90 o 
  -1  13   4      240.56      280.53     15.14 o 
   0  13   4        5.53        4.78      2.61 o 
   1  13   4       26.18       20.55      5.18 o 
   2  13   4       10.19       12.34      4.71 o 
   3  13   4      186.69      179.49     11.37 o 
   4  13   4      155.43      162.25      8.88 o 
  -4  14   4       11.46       12.13      3.01 o 
  -3  14   4      167.17      146.77      6.78 o 
  -2  14   4       27.93       27.27      3.92 o 
  -1  14   4      131.33      158.84     10.53 o 
   0  14   4        3.54        5.19      2.32 o 
   1  14   4      398.93      396.54     16.15 o 
   2  14   4       61.00       64.96      6.91 o 
   3  14   4       25.22       20.45      4.00 o 
  -2  15   4       16.79       13.43      4.35 o 
  -1  15   4      184.50      183.93     14.00 o 
   0  15   4       84.45       77.62      6.18 o 
   1  15   4       14.34        1.77      2.43 o 
   2  15   4        0.84        2.15      1.41 o 
  -7   0   5       17.35       22.27      3.68 o 
  -5   0   5      582.97      580.84     16.54 o 
  -3   0   5      909.28      767.91     19.21 o 
  -1   0   5     1911.46     1661.66     20.13 o 
   1   0   5     3833.64     3226.14     33.63 o 
   3   0   5     2549.41     2626.57     37.36 o 
   5   0   5      165.60      178.89     13.94 o 
   7   0   5      252.89      209.10     11.38 o 
  -8   1   5      369.86      423.96     14.54 o 
  -7   1   5       81.68       74.66      4.20 o 
  -6   1   5      472.01      560.88     13.77 o 
  -5   1   5      194.20      207.45      6.37 o 
  -4   1   5       39.43       46.25      5.93 o 
  -3   1   5      793.63      767.30     14.92 o 
  -2   1   5      127.78      109.23      3.69 o 
  -1   1   5     3884.36     3482.25     21.22 o 
   0   1   5     1535.02     1608.10     22.74 o 
   1   1   5      567.76      517.98      7.50 o 
   2   1   5      449.35      483.51     10.69 o 
   3   1   5      868.05      880.87     22.92 o 
   4   1   5        7.45        8.91      2.71 o 
   5   1   5      226.05      213.08      8.87 o 
   6   1   5        8.22       14.15      3.63 o 
   7   1   5       76.93       66.23      4.62 o 
  -8   2   5       63.35       67.66      6.10 o 
  -7   2   5       38.78       36.14      3.57 o 
  -6   2   5      159.04      197.22      8.31 o 
  -5   2   5        6.95        7.80      2.25 o 
  -4   2   5        3.39        3.47      2.86 o 
  -3   2   5      128.58      119.47      5.34 o 
  -2   2   5      173.47      148.96      5.63 o 
  -1   2   5      593.48      609.22     15.98 o 
   0   2   5        4.71       22.44      2.19 o 
   1   2   5      344.31      309.23     10.77 o 
   2   2   5      414.75      432.75     10.29 o 
   3   2   5      458.67      388.64     15.78 o 
   4   2   5        1.73        2.72      2.24 o 
   5   2   5      209.96      191.55      8.01 o 
   6   2   5       13.26       11.09      2.56 o 
   7   2   5        0.56        2.01      1.80 o 
  -8   3   5        7.64        7.91      2.70 o 
  -7   3   5       42.04       45.55      4.82 o 
  -6   3   5        4.70        6.25      2.73 o 
  -5   3   5       68.99       67.28      4.46 o 
  -4   3   5      135.54      147.20      4.57 o 
  -3   3   5       43.73       54.54      6.23 o 
  -2   3   5      349.10      390.12     14.51 o 
  -1   3   5      212.68      207.94      6.76 o 
   0   3   5      484.60      553.29     12.97 o 
   1   3   5      306.93      269.70     12.36 o 
   2   3   5       60.14       51.93      3.86 o 
   3   3   5       86.57       76.87      7.94 o 
   4   3   5      320.51      289.94      9.31 o 
   5   3   5       37.97       35.89      3.85 o 
   6   3   5        0.31        2.48      1.75 o 
   7   3   5       51.71       34.69      5.45 o 
  -8   4   5        1.63        3.67      2.05 o 
  -7   4   5       14.01       12.92      3.89 o 
  -6   4   5      156.45      165.43     13.99 o 
  -5   4   5       81.27       84.95      4.48 o 
  -4   4   5       34.81       31.62      2.33 o 
  -3   4   5       19.68       22.95      4.41 o 
  -2   4   5      412.49      435.56     10.96 o 
  -1   4   5        0.43       20.95      2.64 o 
   0   4   5      303.50      338.74      9.09 o 
   1   4   5       27.82       20.02      2.55 o 
   2   4   5      984.01      892.14     15.22 o 
   3   4   5      333.18      369.10     16.88 o 
   4   4   5      870.33      909.97     13.96 o 
   5   4   5       19.88       16.71      2.87 o 
   6   4   5      550.17      542.48     11.09 o 
   7   4   5       91.81       73.34      6.45 o 
  -8   5   5        6.95        7.45      2.21 o 
  -7   5   5       10.36        3.55      2.80 o 
  -6   5   5       35.89       55.71      8.82 o 
  -5   5   5      118.68      128.46      9.10 o 
  -4   5   5      786.46      819.23     10.97 o 
  -3   5   5        2.60       14.76      4.63 o 
  -2   5   5        2.03        6.45      2.04 o 
  -1   5   5      909.63      895.77     16.06 o 
   0   5   5      431.70      363.67     18.68 o 
   1   5   5      529.42      462.52     11.55 o 
   2   5   5       33.12       31.31      5.80 o 
   3   5   5        1.99       20.56      3.54 o 
   4   5   5     2114.49     2123.95     24.68 o 
   5   5   5      346.89      344.65     16.64 o 
   6   5   5      899.40      846.95     30.49 o 
   7   5   5       12.38        7.76      2.92 o 
  -7   6   5       70.95       64.88      6.58 o 
  -6   6   5      110.59      111.98     12.04 o 
  -5   6   5        7.52        6.96      3.76 o 
  -4   6   5      152.29      186.49      6.14 o 
  -3   6   5     1193.45     1260.91     26.23 o 
  -2   6   5      961.52      932.34     26.19 o 
  -1   6   5      147.04      138.73      6.87 o 
   0   6   5        0.90        1.87      1.61 o 
   1   6   5      166.68      158.73      7.34 o 
   2   6   5      677.79      740.99     25.35 o 
   3   6   5      448.79      482.33     14.58 o 
   4   6   5      130.14      134.00     10.78 o 
   5   6   5      620.07      600.43     16.04 o 
   6   6   5      415.38      422.72     18.42 o 
   7   6   5       53.55       31.28      3.52 o 
  -7   7   5        1.76        8.60      3.00 o 
  -6   7   5      101.21       84.87      9.68 o 
  -5   7   5       35.90       30.02      5.32 o 
  -4   7   5       67.76       57.56      7.24 o 
  -3   7   5       10.47       21.10      3.53 o 
  -2   7   5        0.21        2.45      2.80 o 
  -1   7   5       40.24       61.33      6.04 o 
   0   7   5     1570.76     1759.85     24.90 o 
   1   7   5      621.27      650.94     15.40 o 
   2   7   5       28.96       31.30      3.53 o 
   3   7   5        3.21        5.95      3.52 o 
   4   7   5       41.77       30.73      4.18 o 
   5   7   5       61.54       64.84     11.62 o 
   6   7   5       75.24       71.77      4.84 o 
  -6   8   5      102.84      108.19      9.73 o 
  -5   8   5       24.31       18.81      4.40 o 
  -4   8   5        0.15       -1.72      3.75 o 
  -3   8   5      284.32      273.75      9.78 o 
  -2   8   5      276.81      338.85     11.75 o 
  -1   8   5      110.24      119.98      5.65 o 
   0   8   5       84.31       54.49      3.50 o 
   1   8   5      403.87      368.18      8.66 o 
   2   8   5      125.15      100.68      5.82 o 
   3   8   5       50.89       62.64      8.72 o 
   4   8   5        2.51        7.52      4.65 o 
   5   8   5        1.06        1.63      4.24 o 
   6   8   5        8.28        7.59      2.46 o 
  -6   9   5       21.44       19.24      3.09 o 
  -5   9   5      112.80      102.26      7.75 o 
  -4   9   5       31.02       23.90      5.11 o 
  -3   9   5        2.20        7.54      4.32 o 
  -2   9   5      105.09      112.84      7.21 o 
  -1   9   5      742.29      721.08     17.30 o 
   0   9   5      273.25      297.19      8.13 o 
   1   9   5      137.03      122.70      5.38 o 
   2   9   5       23.30       16.54      5.77 o 
   3   9   5      168.06      166.69     13.48 o 
   4   9   5       18.40       16.22      5.04 o 
   5   9   5      247.43      248.04      8.22 o 
  -6  10   5       27.79       23.85      4.33 o 
  -5  10   5        0.63        2.65      2.82 o 
  -4  10   5       70.22       92.53      8.12 o 
  -3  10   5      752.05      781.46     20.95 o 
  -2  10   5        0.14        3.25      3.16 o 
  -1  10   5       23.24       32.03      4.43 o 
   0  10   5       24.42       12.77      3.31 o 
   1  10   5      733.58      716.68     17.86 o 
   2  10   5      217.20      162.08     13.30 o 
   3  10   5       62.48       59.85      8.19 o 
   4  10   5        0.91        0.45      3.16 o 
   5  10   5        8.20        2.98      2.59 o 
  -5  11   5      609.20      603.71     29.82 o 
  -4  11   5       22.48       19.80      4.33 o 
  -3  11   5        1.02        9.33      3.54 o 
  -2  11   5       28.52       18.93      4.66 o 
  -1  11   5       80.65       60.01      5.88 o 
   0  11   5      215.34      197.25      9.59 o 
   1  11   5       32.74       68.99      9.17 o 
   2  11   5      305.84      286.61     17.04 o 
   3  11   5      277.10      299.59     16.57 o 
   4  11   5       51.75       53.10      6.60 o 
  -5  12   5       67.43       55.36      5.40 o 
  -4  12   5       25.37       22.71      4.83 o 
  -3  12   5      278.78      262.85      8.75 o 
  -2  12   5      106.95      106.47      8.19 o 
  -1  12   5        9.08       12.32      4.18 o 
   0  12   5       71.75       63.85      5.51 o 
   1  12   5       40.97       63.45      8.35 o 
   2  12   5      177.83      184.67     13.16 o 
   3  12   5        1.04        3.48      3.45 o 
   4  12   5        1.13        7.45      3.37 o 
  -4  13   5      443.26      374.48     13.16 o 
  -3  13   5        1.74        5.45      3.00 o 
  -2  13   5        2.90        5.91      2.72 o 
  -1  13   5        5.16        8.13      3.20 o 
   0  13   5       19.82       21.77      5.07 o 
   1  13   5      195.37      195.92     12.49 o 
   2  13   5       35.59       49.25      6.69 o 
   3  13   5        1.71        3.73      2.81 o 
   4  13   5      143.69      153.71      7.44 o 
  -3  14   5       80.18       61.19      4.11 o 
  -2  14   5      320.88      293.53     25.95 o 
  -1  14   5       21.52       19.53      8.17 o 
   0  14   5        0.02        7.25      3.74 o 
   1  14   5        2.24        2.38      3.28 o 
   2  14   5      395.68      436.76     15.07 o 
   3  14   5       42.82       33.84      4.13 o 
  -2  15   5       26.27       11.28      3.41 o 
  -1  15   5       23.60       22.03      6.27 o 
   0  15   5      301.73      292.48     28.85 o 
   1  15   5       43.72       34.85      3.85 o 
   2  15   5       13.20       15.17      2.69 o 
  -6   0   6      940.40      998.39     22.13 o 
  -4   0   6       20.50       31.03      4.64 o 
  -2   0   6      419.63      475.64     13.53 o 
   0   0   6     3747.04     4277.10     45.27 o 
   2   0   6        3.56       22.18      4.13 o 
   4   0   6      778.48      948.29     30.58 o 
   6   0   6       85.83      102.53      9.87 o 
  -8   1   6      304.78      346.25     11.91 o 
  -7   1   6        3.89        2.35      1.56 o 
  -6   1   6      602.77      696.37     12.98 o 
  -5   1   6        0.45        0.40      1.96 o 
  -4   1   6       13.46       13.27      1.84 o 
  -3   1   6       17.80       23.64      2.84 o 
  -2   1   6      106.91      112.15      5.78 o 
  -1   1   6      481.90      432.31     27.03 o 
   0   1   6      332.68      301.72      6.27 o 
   1   1   6        2.52       14.33      6.31 o 
   2   1   6      132.49      117.18      6.04 o 
   3   1   6       11.17       15.19      2.76 o 
   4   1   6      201.82      210.18     10.64 o 
   5   1   6        2.14        0.96      3.79 o 
   6   1   6      133.97      142.04      8.16 o 
   7   1   6       33.68       36.18      3.12 o 
  -8   2   6        7.76        8.61      2.68 o 
  -7   2   6        0.37        0.63      2.06 o 
  -6   2   6       41.14       50.99      4.56 o 
  -5   2   6      152.65      165.50      5.90 o 
  -4   2   6       57.25       54.36      3.06 o 
  -3   2   6      250.47      246.01     12.46 o 
  -2   2   6     1915.43     1892.68     65.48 o 
  -1   2   6      598.55      559.79     11.25 o 
   0   2   6       50.89       48.69      7.19 o 
   1   2   6      610.46      607.36      9.44 o 
   2   2   6       92.79       93.37      5.51 o 
   3   2   6      196.13      183.66     10.60 o 
   4   2   6      213.84      166.79      7.42 o 
   5   2   6       10.95       13.57      3.93 o 
   6   2   6        0.16       -2.03      3.46 o 
   7   2   6       56.02       53.78      3.52 o 
  -8   3   6      109.48      125.68      6.82 o 
  -7   3   6      342.08      357.50     11.45 o 
  -6   3   6       99.77      103.30      6.06 o 
  -5   3   6        4.65        5.93      2.24 o 
  -4   3   6       69.74       74.14      3.50 o 
  -3   3   6      864.46      747.89     22.54 o 
  -2   3   6     1150.51     1233.24     18.52 o 
  -1   3   6      215.30      259.05     12.24 o 
   0   3   6       94.59      122.69      5.51 o 
   1   3   6     1552.13     1577.22     17.13 o 
   2   3   6       66.07       66.60      4.85 o 
   3   3   6      123.07      108.02      7.03 o 
   4   3   6       64.51       62.16      4.89 o 
   5   3   6      269.84      268.52      9.27 o 
   6   3   6        1.89       -2.04      3.02 o 
   7   3   6        6.13        6.64      2.76 o 
  -8   4   6       25.94       30.09      3.30 o 
  -7   4   6        8.28       11.37      2.56 o 
  -6   4   6        6.34        5.60      4.50 o 
  -5   4   6     1099.60     1085.96     16.53 o 
  -4   4   6       58.35       56.88      3.30 o 
  -3   4   6      237.53      232.65     13.36 o 
  -2   4   6      497.57      619.73     13.85 o 
  -1   4   6      805.86      766.95     22.08 o 
   0   4   6        7.92        2.79      1.49 o 
   1   4   6      125.85      126.58      6.10 o 
   2   4   6      624.32      710.90     23.99 o 
   3   4   6     1335.64     1284.42     23.29 o 
   4   4   6        1.75       10.09      2.91 o 
   5   4   6       72.49       69.02      5.91 o 
   6   4   6      108.65       89.39      8.76 o 
   7   4   6       81.55       64.73      5.37 o 
  -7   5   6      129.69      135.63      9.51 o 
  -6   5   6        1.55        4.14      4.41 o 
  -5   5   6      553.25      538.81     17.31 o 
  -4   5   6      439.02      435.05      9.12 o 
  -3   5   6     1591.93     1629.20     22.31 o 
  -2   5   6      282.20      259.99      9.54 o 
  -1   5   6        0.95        1.26      1.75 o 
   0   5   6       48.33       61.89      4.69 o 
   1   5   6      509.35      465.71     13.67 o 
   2   5   6     2014.48     2038.37     18.92 o 
   3   5   6      202.71      211.26      8.11 o 
   4   5   6       62.32       62.49      7.38 o 
   5   5   6      795.68      851.53     18.73 o 
   6   5   6       32.76       36.67      5.60 o 
   7   5   6       21.22       15.74      2.85 o 
  -7   6   6       24.95       27.91      5.66 o 
  -6   6   6        4.81        7.47      5.62 o 
  -5   6   6      531.45      559.58     17.60 o 
  -4   6   6      160.46      154.76      7.82 o 
  -3   6   6       64.29       59.16      4.26 o 
  -2   6   6      105.91      129.04      6.46 o 
  -1   6   6      653.86      646.78     15.34 o 
   0   6   6       20.80       18.02      3.04 o 
   1   6   6        2.51        4.18      1.93 o 
   2   6   6       31.48       15.22      2.75 o 
   3   6   6     1459.81     1448.47     25.65 o 
   4   6   6     2420.81     2577.11     41.57 o 
   5   6   6       30.82       39.27      4.29 o 
   6   6   6       20.29       23.07      4.39 o 
  -7   7   6       95.09       79.97      4.26 o 
  -6   7   6       25.60       34.56      6.36 o 
  -5   7   6       23.95       19.65      4.45 o 
  -4   7   6      315.30      334.85     14.33 o 
  -3   7   6      129.07      103.60      6.56 o 
  -2   7   6        0.30        8.05      2.42 o 
  -1   7   6       58.06       54.87      4.19 o 
   0   7   6      246.47      242.39      8.20 o 
   1   7   6     1342.89     1361.76     19.31 o 
   2   7   6      653.32      709.21     14.29 o 
   3   7   6      168.18      191.48     13.83 o 
   4   7   6      130.14      124.30     10.73 o 
   5   7   6       17.37       16.85      3.03 o 
   6   7   6        7.04        0.67      2.52 o 
  -7   8   6        0.95        1.99      1.69 o 
  -6   8   6       55.97       62.62      7.42 o 
  -5   8   6        0.83        0.83      3.30 o 
  -4   8   6       14.89       19.94      6.33 o 
  -3   8   6        2.00        4.29      4.96 o 
  -2   8   6       12.26        8.58      2.96 o 
  -1   8   6      251.23      217.33      9.77 o 
   0   8   6      395.19      396.84     10.91 o 
   1   8   6        0.04       11.78      2.70 o 
   2   8   6      279.24      308.38     18.15 o 
   3   8   6       11.86       17.40      5.66 o 
   4   8   6       28.29       25.97      5.52 o 
   5   8   6        0.40        4.80      3.78 o 
  -6   9   6       17.83       13.04      2.64 o 
  -5   9   6        0.38       -1.10      2.92 o 
  -4   9   6      574.68      590.75     18.42 o 
  -3   9   6       34.08       29.67      5.22 o 
  -2   9   6        6.30        4.47      4.33 o 
  -1   9   6       74.31       68.48      5.88 o 
   0   9   6      231.16      252.90     11.51 o 
   1   9   6        1.64        6.40      4.42 o 
   2   9   6       66.87       84.39     10.34 o 
   3   9   6       21.78       23.36      5.71 o 
   4   9   6        1.48        4.53      3.43 o 
   5   9   6       60.34       56.70      6.21 o 
  -5  10   6        0.79        1.43      2.42 o 
  -4  10   6       74.47       59.80      6.07 o 
  -3  10   6       96.95       92.97      7.92 o 
  -2  10   6       40.11       35.32      8.67 o 
  -1  10   6       38.43       24.27      3.96 o 
   0  10   6      428.77      538.91     23.48 o 
   1  10   6        7.39        8.76      4.27 o 
   2  10   6      776.97      809.63     28.51 o 
   3  10   6        0.62        2.89      4.01 o 
   4  10   6      334.07      343.90     15.20 o 
   5  10   6        3.21       11.14      3.14 o 
  -5  11   6        4.12       10.56      3.78 o 
  -4  11   6      379.95      368.49     12.25 o 
  -3  11   6        1.13        9.71      3.93 o 
  -2  11   6      235.41      224.35     22.25 o 
  -1  11   6      136.39      109.60     10.02 o 
   0  11   6      684.05      686.60     24.99 o 
   1  11   6        0.59       -4.35      4.35 o 
   2  11   6      383.66      355.70     18.39 o 
   3  11   6        0.49       -0.23      2.96 o 
   4  11   6        5.27        1.20      2.43 o 
  -4  12   6       43.56       38.35      3.91 o 
  -3  12   6        8.94       10.52      3.22 o 
  -2  12   6      262.80      250.44     21.23 o 
  -1  12   6      100.70       96.39      8.95 o 
   0  12   6     1412.71     1216.07     31.27 o 
   1  12   6      114.09      109.78     10.11 o 
   2  12   6      310.41      289.64     15.26 o 
   3  12   6       12.14       10.69      3.59 o 
   4  12   6      123.65      143.03      5.28 o 
  -4  13   6      126.38       96.91      6.75 o 
  -3  13   6       94.48       81.54      9.51 o 
  -2  13   6       85.30       87.54     12.01 o 
  -1  13   6        2.13        1.37      6.74 o 
   0  13   6       82.08       94.07      8.24 o 
   1  13   6      205.30      191.03     11.59 o 
   2  13   6       90.15      104.18      8.34 o 
   3  13   6       72.77       79.48      6.49 o 
  -3  14   6      107.99       82.98      6.76 o 
  -2  14   6       15.61       13.92      5.33 o 
  -1  14   6      148.58      131.20     13.12 o 
   0  14   6      204.84      220.55     22.13 o 
   1  14   6        0.07        5.68      2.98 o 
   2  14   6       14.51       20.02      3.47 o 
  -1  15   6        4.86        0.06      3.68 o 
   0  15   6        0.30        1.81      4.30 o 
  -7   0   7       88.51       86.88      5.94 o 
  -5   0   7      424.81      412.81     11.58 o 
  -3   0   7      244.57      250.90      9.21 o 
  -1   0   7     2106.83     2128.20     35.31 o 
   1   0   7     2481.73     2272.10     38.06 o 
   3   0   7      338.98      380.23     18.81 o 
   5   0   7      809.02      811.82     28.78 o 
   7   0   7      133.23       98.97      5.35 o 
  -7   1   7       75.43       93.07      4.06 o 
  -6   1   7        2.42        2.16      1.74 o 
  -5   1   7      145.97      157.07      5.19 o 
  -4   1   7       88.44       75.97      3.61 o 
  -3   1   7     1342.88     1279.24     16.29 o 
  -2   1   7      731.71      848.36     21.85 o 
  -1   1   7      336.14      303.21      9.59 o 
   0   1   7       94.19       80.38      5.22 o 
   1   1   7     1009.82      956.07     17.59 o 
   2   1   7       15.98       30.38      3.78 o 
   3   1   7      295.35      272.10      9.07 o 
   4   1   7       14.72        9.53      3.56 o 
   5   1   7      186.54      174.11      9.74 o 
   6   1   7        0.41        1.65      1.72 o 
   7   1   7      257.78      190.56      7.68 o 
  -7   2   7        0.23        1.87      1.82 o 
  -6   2   7        0.71       -1.23      2.52 o 
  -5   2   7       51.95       60.25      3.82 o 
  -4   2   7      209.90      202.47      5.57 o 
  -3   2   7      266.46      251.42     11.26 o 
  -2   2   7        0.25        6.19      1.84 o 
  -1   2   7      163.21      134.97      6.36 o 
   0   2   7      156.30      183.20      7.72 o 
   1   2   7      242.73      212.75      8.61 o 
   2   2   7       31.81       24.16      3.42 o 
   3   2   7        2.23        8.96      3.35 o 
   4   2   7        0.69        2.25      3.52 o 
   5   2   7       86.72       72.28      6.81 o 
   6   2   7        9.30        8.10      2.31 o 
   7   2   7       30.83       20.77      2.86 o 
  -7   3   7        0.81        1.12      1.80 o 
  -6   3   7       42.01       53.31      4.39 o 
  -5   3   7      196.84      202.28      6.29 o 
  -4   3   7       21.25       34.84      2.65 o 
  -3   3   7      292.39      272.79      7.61 o 
  -2   3   7      308.26      303.30      9.71 o 
  -1   3   7      113.55      110.02      5.85 o 
   0   3   7      238.79      279.59      8.95 o 
   1   3   7       21.39       13.86      2.89 o 
   2   3   7      381.68      404.46     10.00 o 
   3   3   7       42.82       48.55      5.56 o 
   4   3   7        2.43        2.23      3.17 o 
   5   3   7      142.03      134.72     11.25 o 
   6   3   7       52.63       58.04      6.89 o 
   7   3   7      108.08       73.30      4.81 o 
  -7   4   7       46.74       49.19      9.22 o 
  -6   4   7       11.96       29.66      6.42 o 
  -5   4   7        0.82        4.39      2.66 o 
  -4   4   7       51.39       55.33      4.11 o 
  -3   4   7        3.20       31.81      4.48 o 
  -2   4   7        3.85        3.44      1.91 o 
  -1   4   7       38.24       44.44      4.15 o 
   0   4   7     2234.12     2290.66     31.54 o 
   1   4   7      179.50      174.11      6.14 o 
   2   4   7      534.47      570.65     12.55 o 
   3   4   7       23.13       29.58      3.75 o 
   4   4   7      917.28     1065.45     53.92 o 
   5   4   7        9.94        4.96      4.10 o 
   6   4   7       46.38       38.91      5.60 o 
  -7   5   7       77.60       70.97      4.43 o 
  -6   5   7      205.59      231.28     14.94 o 
  -5   5   7       40.68       34.87      7.85 o 
  -4   5   7       12.64       15.34      3.60 o 
  -3   5   7       55.27       52.15      4.78 o 
  -2   5   7      385.04      415.15     11.22 o 
  -1   5   7      120.46      105.41      9.58 o 
   0   5   7       67.97       55.53      4.83 o 
   1   5   7        5.94       14.60      2.43 o 
   2   5   7     4878.25     4953.09     30.66 o 
   3   5   7      953.42     1023.09     21.41 o 
   4   5   7      615.83      677.31     26.16 o 
   5   5   7       25.01       28.70      6.16 o 
   6   5   7       53.57       52.42      5.85 o 
  -7   6   7       91.31       75.88      4.13 o 
  -6   6   7       34.21       39.48      6.99 o 
  -5   6   7      206.29      214.47     17.09 o 
  -4   6   7      353.20      383.53     11.39 o 
  -3   6   7      163.31      196.14      8.57 o 
  -2   6   7        1.86        2.56      2.59 o 
  -1   6   7      459.33      467.79     20.08 o 
   0   6   7      710.12      829.15     17.86 o 
   1   6   7      661.74      701.24     11.51 o 
   2   6   7      127.10      119.99      6.14 o 
   3   6   7      543.39      596.68     23.47 o 
   4   6   7      696.10      695.88     26.22 o 
   5   6   7      178.41      191.26     12.51 o 
   6   6   7       65.69       66.89      5.88 o 
  -6   7   7       38.88       48.52      6.90 o 
  -5   7   7       43.45       47.47      8.26 o 
  -4   7   7        7.38       10.56      3.04 o 
  -3   7   7       23.95       26.42      7.37 o 
  -2   7   7      692.84      732.87     16.05 o 
  -1   7   7      318.78      326.84     14.02 o 
   0   7   7       58.65       69.59      4.95 o 
   1   7   7      162.24      145.60      7.33 o 
   2   7   7        2.22        1.33      4.41 o 
   3   7   7      399.74      356.99     18.60 o 
   4   7   7       15.75       25.23      4.11 o 
   5   7   7       54.28       44.86      6.39 o 
  -6   8   7        9.44        7.97      3.54 o 
  -5   8   7       90.25       84.77     10.64 o 
  -4   8   7      415.01      439.77     15.00 o 
  -3   8   7       77.74       84.00     15.09 o 
  -2   8   7        0.27        1.03      9.85 o 
  -1   8   7       75.87       54.13      7.94 o 
   0   8   7        5.72        2.25      3.35 o 
   1   8   7        1.41        3.19      4.29 o 
   2   8   7       99.69      106.48     11.23 o 
   3   8   7        3.47       10.26      5.07 o 
   4   8   7       39.97       54.77      5.05 o 
   5   8   7       67.88       79.59      7.28 o 
  -6   9   7        0.15        0.34      2.26 o 
  -5   9   7       10.68        5.07      4.35 o 
  -4   9   7       25.51       23.06      4.13 o 
  -3   9   7      169.60      167.76     19.09 o 
  -2   9   7      151.11      125.71     18.32 o 
  -1   9   7      122.06      100.05     10.24 o 
   0   9   7       83.27       80.42      9.97 o 
   1   9   7       94.47       82.81     10.05 o 
   2   9   7        0.43        4.32      4.26 o 
   3   9   7      516.20      539.85     21.95 o 
   4   9   7        4.92        3.65      2.44 o 
   5   9   7       25.96       30.43      4.25 o 
  -5  10   7      174.50      168.77     11.38 o 
  -4  10   7        3.39        6.39      6.46 o 
  -3  10   7        8.50        5.70      6.15 o 
  -2  10   7        0.55        1.20      8.32 o 
  -1  10   7      381.74      448.93     20.05 o 
   0  10   7      162.35      113.12     11.10 o 
   1  10   7      125.35      136.75     12.13 o 
   2  10   7       18.44       10.84      4.66 o 
   3  10   7       73.11       60.07      7.62 o 
   4  10   7       19.24       14.35      3.96 o 
  -5  11   7        2.94       -1.78      2.46 o 
  -4  11   7       36.21       28.91      6.71 o 
  -3  11   7        7.76       -1.18      6.02 o 
  -2  11   7      328.91      266.65     22.28 o 
  -1  11   7       13.89       21.94      4.69 o 
   0  11   7       61.05       72.54      8.65 o 
   1  11   7      101.99      101.19     10.11 o 
   2  11   7        6.33        9.52      4.33 o 
   3  11   7      218.15      256.38     13.11 o 
   4  11   7       11.12       12.31      2.09 o 
  -4  12   7       54.35       61.14      6.91 o 
  -3  12   7       58.48       46.53      8.84 o 
  -2  12   7      109.38      126.31     14.63 o 
  -1  12   7       16.31       24.20      4.55 o 
   0  12   7      268.30      286.41     14.46 o 
   1  12   7        1.47        4.22      3.06 o 
   2  12   7        0.06       -0.73      2.82 o 
   3  12   7        5.21        8.31      2.78 o 
  -3  13   7        2.46        3.76      3.49 o 
  -2  13   7       45.92       61.38      9.21 o 
  -1  13   7      210.54      167.42     15.18 o 
   0  13   7       58.34       68.65      6.11 o 
   1  13   7        0.26        0.87      2.60 o 
   2  13   7      204.05      231.96     10.58 o 
  -2  14   7       14.48       24.26      4.97 o 
  -1  14   7        4.49        8.55      5.14 o 
   0  14   7      611.23      606.32     22.88 o 
   1  14   7       70.43       69.48      4.38 o 
  -6   0   8       80.25       84.49      7.57 o 
  -4   0   8        5.35        4.44      3.24 o 
  -2   0   8      557.84      592.33     14.72 o 
   0   0   8        9.87       13.65      3.91 o 
   2   0   8      533.64      726.40     17.26 o 
   4   0   8       29.77       56.19      8.71 o 
   6   0   8       68.71       58.82      5.66 o 
  -7   1   8        5.04        3.15      1.78 o 
  -6   1   8        1.44        3.14      1.64 o 
  -5   1   8       56.04       49.20      3.02 o 
  -4   1   8       12.25       14.09      2.80 o 
  -3   1   8      198.05      192.42      5.62 o 
  -2   1   8       12.17       16.70      2.27 o 
  -1   1   8        1.98        7.71      2.07 o 
   0   1   8      645.65      676.73     13.09 o 
   1   1   8       42.55       45.15      4.62 o 
   2   1   8      423.88      486.17     10.06 o 
   3   1   8        2.35       -3.55      8.69 o 
   4   1   8      114.06      122.52      8.39 o 
   5   1   8      105.67       94.65      6.97 o 
   6   1   8        0.88        2.99      1.54 o 
  -7   2   8      113.91      116.86      5.39 o 
  -6   2   8       71.02       82.23      4.77 o 
  -5   2   8       54.32       54.26      3.08 o 
  -4   2   8      696.79      755.96     13.37 o 
  -3   2   8      325.80      302.51      9.96 o 
  -2   2   8       28.14       33.26      3.41 o 
  -1   2   8      319.65      335.72      8.03 o 
   0   2   8      173.27      179.46      6.95 o 
   1   2   8      146.37      135.96      7.59 o 
   2   2   8      444.47      377.73      8.94 o 
   3   2   8        2.87       -2.50      2.95 o 
   4   2   8        0.91        4.23      2.90 o 
   5   2   8      131.42      150.06      8.48 o 
   6   2   8       76.63       80.88      7.13 o 
  -7   3   8        3.50        3.61      3.55 o 
  -6   3   8       20.09       24.46      5.05 o 
  -5   3   8      247.33      264.04      6.85 o 
  -4   3   8      113.14      118.01      5.58 o 
  -3   3   8       55.92       63.54      5.15 o 
  -2   3   8      115.89       97.06      5.55 o 
  -1   3   8     1372.78     1356.68     18.36 o 
   0   3   8      345.05      339.34      9.48 o 
   1   3   8        2.95        2.21      2.43 o 
   2   3   8       21.17       19.45      3.23 o 
   3   3   8      263.05      258.74     11.48 o 
   4   3   8       10.45       16.88      4.04 o 
   5   3   8       48.11       55.90      7.56 o 
   6   3   8        2.50        0.62      2.68 o 
  -7   4   8      129.58      123.90      5.02 o 
  -6   4   8       57.82       54.63      4.80 o 
  -5   4   8       22.56       25.61      4.83 o 
  -4   4   8      253.27      259.86      9.31 o 
  -3   4   8      473.40      472.61     12.38 o 
  -2   4   8       42.72       53.33      4.37 o 
  -1   4   8        3.18        8.74      3.10 o 
   0   4   8      522.50      558.83     13.71 o 
   1   4   8      919.47      884.60     19.20 o 
   2   4   8        0.52       -1.52      8.50 o 
   3   4   8       72.49       69.69      5.09 o 
   4   4   8       83.71       86.87      7.13 o 
   5   4   8       66.57       61.37      7.78 o 
   6   4   8       26.03       18.34      3.64 o 
  -7   5   8      230.69      220.96      9.27 o 
  -6   5   8       92.26       85.63      5.53 o 
  -5   5   8      254.41      236.26     16.86 o 
  -4   5   8       79.81       68.74      7.03 o 
  -3   5   8       53.92       75.95      7.49 o 
  -2   5   8        1.41        2.66      2.49 o 
  -1   5   8      435.97      365.87      9.88 o 
   0   5   8     2040.03     2183.68     22.79 o 
   1   5   8      551.35      578.19     21.25 o 
   2   5   8      523.14      529.52     23.02 o 
   3   5   8      325.21      340.41     17.44 o 
   4   5   8        0.16        1.80      3.74 o 
   5   5   8      213.98      188.99     11.81 o 
   6   5   8       10.41       10.78      2.92 o 
  -6   6   8       66.11       68.07      4.69 o 
  -5   6   8        6.92       10.12      5.18 o 
  -4   6   8       16.04       11.56      6.03 o 
  -3   6   8      318.45      293.06     17.68 o 
  -2   6   8       51.67       55.37      6.58 o 
  -1   6   8       19.30       16.81      3.07 o 
   0   6   8      868.31      942.42     37.15 o 
   1   6   8     1147.00     1228.99     35.14 o 
   2   6   8     1218.43     1351.00     36.72 o 
   3   6   8       58.94       51.58      7.55 o 
   4   6   8        7.93       11.65      4.57 o 
   5   6   8       58.74       57.40      6.62 o 
  -6   7   8      117.18      112.13     15.31 o 
  -5   7   8      112.38      110.80     11.42 o 
  -4   7   8        0.48       -0.11      3.26 o 
  -3   7   8       66.84       65.33      6.88 o 
  -2   7   8       33.37       20.87      5.02 o 
  -1   7   8      842.77      840.87     28.66 o 
   0   7   8      577.11      550.12     24.00 o 
   1   7   8      274.47      293.31     18.10 o 
   2   7   8      601.55      638.98     25.66 o 
   3   7   8       87.07       98.63     10.21 o 
   4   7   8       27.23       28.06      5.79 o 
   5   7   8       46.79       42.30      5.27 o 
  -6   8   8        4.38        5.85      2.79 o 
  -5   8   8        0.12        5.20      4.29 o 
  -4   8   8        1.56        2.82      5.56 o 
  -3   8   8      102.64       87.61     13.95 o 
  -2   8   8      176.79      165.30     10.33 o 
  -1   8   8       53.65       63.13      7.32 o 
   0   8   8      102.21       99.49     10.76 o 
   1   8   8        1.60        1.62      4.40 o 
   2   8   8      156.34      170.59     13.71 o 
   3   8   8       51.97       66.40      8.19 o 
   4   8   8        1.71        7.03      2.40 o 
   5   8   8       25.89       35.38      4.37 o 
  -5   9   8       25.21       30.21      5.49 o 
  -4   9   8       68.83       71.37     10.00 o 
  -3   9   8        9.94        9.68      8.36 o 
  -2   9   8      272.35      323.01     13.48 o 
  -1   9   8       17.27       21.39      6.22 o 
   0   9   8       26.38       16.59      5.06 o 
   1   9   8       17.65       13.52      5.39 o 
   2   9   8        0.58        6.49      4.53 o 
   3   9   8      101.12      112.16      9.45 o 
   4   9   8      256.31      247.06     22.93 o 
  -5  10   8       47.51       38.95      5.31 o 
  -4  10   8        1.98        4.78      4.65 o 
  -3  10   8       14.60        3.92      6.28 o 
  -2  10   8      234.35      215.00     19.47 o 
  -1  10   8        6.48        0.05      3.43 o 
   0  10   8      499.39      478.65     20.92 o 
   1  10   8        2.91        2.49      3.90 o 
   2  10   8      420.29      474.25     20.03 o 
   3  10   8       40.02       43.76      5.90 o 
   4  10   8        9.20       13.05      3.10 o 
  -4  11   8       93.72       74.11      7.95 o 
  -3  11   8      109.19       94.95     11.10 o 
  -2  11   8      602.36      505.90     26.58 o 
  -1  11   8        0.81       -3.00      3.00 o 
   0  11   8      178.26      194.08     10.14 o 
   1  11   8       22.43       13.32      4.51 o 
   2  11   8        2.63        7.21      3.70 o 
   3  11   8       17.62       18.79      2.70 o 
  -4  12   8      234.16      179.73      8.72 o 
  -3  12   8      101.44       76.81      8.24 o 
  -2  12   8      528.55      476.85     22.46 o 
  -1  12   8       99.68       96.10      6.18 o 
   0  12   8      123.84      122.47      7.40 o 
   1  12   8       36.62       44.94      4.79 o 
   2  12   8      348.85      417.59     44.36 o 
   3  12   8        0.31        3.59      2.11 o 
  -2  13   8       93.31       68.52      7.64 o 
  -1  13   8      265.41      201.50     13.28 o 
   0  13   8       46.34       49.96      4.05 o 
   1  13   8       20.97       17.25      5.71 o 
  -5   0   9        8.75       13.46      3.63 o 
  -3   0   9      929.94      978.78     30.56 o 
  -1   0   9      534.11      500.05     14.75 o 
   1   0   9       90.22       91.74      9.55 o 
   3   0   9     1976.54     1948.76     43.46 o 
   5   0   9       54.22       34.60      5.74 o 
  -7   1   9       31.72       43.40      4.41 o 
  -6   1   9       91.59       96.79      5.81 o 
  -5   1   9      437.52      435.44      9.70 o 
  -4   1   9      152.74      164.02      6.29 o 
  -3   1   9       52.58       54.10      5.65 o 
  -2   1   9      129.58      115.28      5.08 o 
  -1   1   9      429.16      409.70      9.42 o 
   0   1   9        7.11        2.11      1.77 o 
   1   1   9      318.89      272.35     11.15 o 
   2   1   9       32.71       32.66      4.44 o 
   3   1   9      233.07      235.63     10.93 o 
   4   1   9        4.75        9.80      3.31 o 
   5   1   9      510.52      502.69     19.25 o 
  -7   2   9       39.30       49.62      4.58 o 
  -6   2   9       61.77       64.13      6.93 o 
  -5   2   9       53.22       48.39      3.56 o 
  -4   2   9       11.43        2.48      2.40 o 
  -3   2   9        3.72        1.49      2.66 o 
  -2   2   9       92.14       82.51      4.44 o 
  -1   2   9      295.27      288.26      8.00 o 
   0   2   9      180.28      199.34      6.90 o 
   1   2   9       60.84       66.03      4.94 o 
   2   2   9       13.18        8.06      4.99 o 
   3   2   9      274.51      262.77     12.28 o 
   4   2   9       27.98       28.58      4.31 o 
   5   2   9       85.96       76.15      7.85 o 
   6   2   9        0.46        0.89      1.89 o 
  -7   3   9       72.94       62.97      4.94 o 
  -6   3   9        2.16        2.17      3.29 o 
  -5   3   9       99.40       89.82      5.54 o 
  -4   3   9      257.75      269.71      9.34 o 
  -3   3   9       78.12       80.19      5.52 o 
  -2   3   9      182.09      188.69      6.52 o 
  -1   3   9        6.16        8.30      2.17 o 
   0   3   9      235.67      280.63      8.03 o 
   1   3   9       22.09       20.55      4.34 o 
   2   3   9        2.07        0.05      2.62 o 
   3   3   9       43.50       44.33      5.24 o 
   4   3   9       31.94       26.66      4.17 o 
   5   3   9       44.92       48.20      6.35 o 
  -6   4   9       37.14       39.33      5.59 o 
  -5   4   9        0.94       -2.12      2.82 o 
  -4   4   9        2.68        9.63      3.85 o 
  -3   4   9        9.71        9.13      2.78 o 
  -2   4   9     1907.83     1939.27     30.73 o 
  -1   4   9      130.15      105.91      5.18 o 
   0   4   9       32.21       36.27      3.35 o 
   1   4   9       92.28      113.18     10.96 o 
   2   4   9      490.70      579.22     11.18 o 
   3   4   9       15.56       30.85      6.52 o 
   4   4   9      121.86      100.00      9.56 o 
   5   4   9       51.60       49.48      6.15 o 
  -6   5   9       44.17       44.07      5.59 o 
  -5   5   9        0.96        3.58      4.33 o 
  -4   5   9      409.07      457.68     15.21 o 
  -3   5   9       30.47       42.54      5.77 o 
  -2   5   9       58.43       82.66      7.56 o 
  -1   5   9        2.19        8.05      4.52 o 
   0   5   9     3670.99     3934.22     61.71 o 
   1   5   9     1000.76     1048.56     22.78 o 
   2   5   9      363.37      400.87     20.28 o 
   3   5   9      185.98      192.57      9.47 o 
   4   5   9       93.43      109.10      9.59 o 
   5   5   9       61.52       60.00      6.10 o 
  -6   6   9      105.63      127.72      8.24 o 
  -5   6   9        6.57        7.64      4.43 o 
  -4   6   9        6.95        7.39      3.18 o 
  -3   6   9      198.20      215.75      8.33 o 
  -2   6   9      493.12      484.21     37.79 o 
  -1   6   9     1146.19     1188.51     23.69 o 
   0   6   9       44.19       52.26      8.20 o 
   1   6   9        9.82       13.15      3.84 o 
   2   6   9      613.35      664.67     25.59 o 
   3   6   9       26.32       36.05      4.41 o 
   4   6   9      108.84      107.30      8.90 o 
   5   6   9       41.27       47.20      4.91 o 
  -6   7   9       16.62       11.43      2.86 o 
  -5   7   9       19.35       12.57      4.63 o 
  -4   7   9      105.79      105.96     11.59 o 
  -3   7   9      203.30      187.52     13.07 o 
  -2   7   9      334.15      354.45     16.41 o 
  -1   7   9      193.97      190.60     15.14 o 
   0   7   9       19.02       26.64      6.49 o 
   1   7   9      688.91      736.88     28.23 o 
   2   7   9        8.29       10.26      4.87 o 
   3   7   9      161.05      172.16      8.45 o 
   4   7   9      141.43      146.22      9.70 o 
   5   7   9        5.82        4.05      2.28 o 
  -5   8   9       58.50       56.21      6.69 o 
  -4   8   9        2.31        4.25      4.59 o 
  -3   8   9        1.32       -0.36      5.29 o 
  -2   8   9        2.20       -0.61      2.52 o 
  -1   8   9       28.56       15.43      4.20 o 
   0   8   9      223.08      211.05     11.48 o 
   1   8   9        7.82       10.69      4.75 o 
   2   8   9      153.81      174.29     13.04 o 
   3   8   9       55.05       54.21      4.69 o 
   4   8   9        0.86        5.81      2.99 o 
  -5   9   9       35.71       35.30      4.79 o 
  -4   9   9       22.45       12.71      4.90 o 
  -3   9   9       41.99       50.72      8.90 o 
  -2   9   9      113.34       95.69      7.39 o 
  -1   9   9       38.71       24.64      4.74 o 
   0   9   9       33.45       33.15      5.38 o 
   1   9   9      450.55      486.44     21.01 o 
   2   9   9        1.45       -3.44      3.44 o 
   3   9   9        0.04        7.05      4.74 o 
   4   9   9       23.09       30.23      3.89 o 
  -4  10   9        6.42       -1.37      3.32 o 
  -3  10   9      180.32      178.61     13.41 o 
  -2  10   9       66.51       59.48      5.22 o 
  -1  10   9       65.43       64.04      6.72 o 
   0  10   9        5.46        3.07      5.13 o 
   1  10   9       83.01       86.00      8.76 o 
   2  10   9        0.16       -0.02      2.82 o 
   3  10   9      257.74      298.43      8.08 o 
  -4  11   9      160.78      117.81      7.21 o 
  -3  11   9       16.97       14.52      4.61 o 
  -2  11   9       15.12       12.12      5.42 o 
  -1  11   9       14.13        9.98      4.75 o 
   0  11   9        4.89       11.09      3.12 o 
   1  11   9      234.13      275.50     13.01 o 
   2  11   9       34.28       37.09      4.81 o 
  -3  12   9        3.72        9.31      3.02 o 
  -2  12   9      178.55      172.70     10.51 o 
  -1  12   9       44.83       40.95      6.52 o 
   0  12   9        1.43        2.78      4.82 o 
   1  12   9        7.02       13.16      3.27 o 
  -6   0  10        4.21        5.18      2.48 o 
  -4   0  10       42.28       37.57      6.59 o 
  -2   0  10        2.45       26.28      6.78 o 
   0   0  10      175.24      175.34     14.06 o 
   2   0  10       10.06       13.59      4.54 o 
   4   0  10      132.69      153.97     11.26 o 
  -6   1  10        0.87        3.37      2.38 o 
  -5   1  10      142.23      138.88      4.95 o 
  -4   1  10       73.28       59.66      4.56 o 
  -3   1  10       24.45       30.52      4.66 o 
  -2   1  10      489.10      502.26     15.53 o 
  -1   1  10       29.11       31.46      4.81 o 
   0   1  10      215.00      311.03     12.61 o 
   1   1  10       16.93       17.25      4.37 o 
   2   1  10      122.18      104.60      7.94 o 
   3   1  10      155.70      128.00      7.61 o 
   4   1  10        1.24        0.92      2.61 o 
   5   1  10       11.81        9.99      3.73 o 
  -6   2  10       78.81      102.30      6.98 o 
  -5   2  10      146.84      153.48      6.14 o 
  -4   2  10       14.98       16.68      3.38 o 
  -3   2  10      115.49      121.23      7.98 o 
  -2   2  10        7.42       14.92      5.13 o 
  -1   2  10      152.00      152.39      9.81 o 
   0   2  10      259.53      265.19     11.61 o 
   1   2  10       46.77       39.04      5.35 o 
   2   2  10        0.69        2.34      2.09 o 
   3   2  10       45.32       59.84      5.43 o 
   4   2  10      110.62      106.83      6.51 o 
   5   2  10        0.74        2.17      1.71 o 
  -6   3  10        8.36       15.86      3.50 o 
  -5   3  10        2.95        3.34      3.18 o 
  -4   3  10      262.30      254.80     14.33 o 
  -3   3  10      523.44      499.50     12.16 o 
  -2   3  10      637.11      614.79     16.56 o 
  -1   3  10       13.48        4.38      6.25 o 
   0   3  10      101.93       75.54      6.59 o 
   1   3  10      139.82      173.64      9.30 o 
   2   3  10        1.69        7.88      2.64 o 
   3   3  10       87.31       80.80      7.50 o 
   4   3  10       19.51       12.30      2.89 o 
   5   3  10      115.46      132.01      7.66 o 
  -6   4  10       43.68       41.22      4.59 o 
  -5   4  10      188.05      188.64     11.44 o 
  -4   4  10      186.28      200.12      9.36 o 
  -3   4  10       25.55       29.46      3.47 o 
  -2   4  10      100.84       83.97      6.46 o 
  -1   4  10       70.62       57.52      8.71 o 
   0   4  10       19.67       18.80      4.76 o 
   1   4  10       26.10       32.42      3.76 o 
   2   4  10       11.91        9.86      5.07 o 
   3   4  10      232.95      265.96      9.83 o 
   4   4  10       31.05       35.27      5.28 o 
   5   4  10      147.94      159.11      7.79 o 
  -6   5  10       19.04       19.70      3.15 o 
  -5   5  10       22.09       38.74      5.60 o 
  -4   5  10       71.84       74.84      5.92 o 
  -3   5  10       33.23       25.70      4.58 o 
  -2   5  10      654.10      643.50     23.10 o 
  -1   5  10      200.14      214.75      9.23 o 
   0   5  10      405.50      442.10     15.15 o 
   1   5  10      107.24       91.41      4.60 o 
   2   5  10        2.84        5.27      3.40 o 
   3   5  10      552.38      596.60     19.92 o 
   4   5  10       46.77       59.17      6.25 o 
  -5   6  10       98.77      101.12      7.97 o 
  -4   6  10        0.34       -1.33      3.20 o 
  -3   6  10       36.88       29.82      3.34 o 
  -2   6  10     1436.38     1439.06     20.06 o 
  -1   6  10      468.19      475.63     21.13 o 
   0   6  10      172.36      187.82     14.15 o 
   1   6  10      113.51      107.53      5.59 o 
   2   6  10       10.11       12.11      2.54 o 
   3   6  10      110.88      106.60      6.47 o 
   4   6  10        0.30       -0.06      1.98 o 
  -5   7  10       25.10       22.84      4.07 o 
  -4   7  10       22.70       25.90      5.69 o 
  -3   7  10      570.76      572.87     19.81 o 
  -2   7  10       78.61       68.25      6.23 o 
  -1   7  10      107.01      109.16     10.47 o 
   0   7  10      423.12      427.55     20.39 o 
   1   7  10       93.33       88.93      9.84 o 
   2   7  10       45.38       39.55      8.02 o 
   3   7  10       20.50       22.12      3.05 o 
   4   7  10       28.41       25.87      3.84 o 
  -5   8  10       37.72       32.68      3.88 o 
  -4   8  10       10.05        6.53      4.04 o 
  -3   8  10      150.89      124.89     11.04 o 
  -2   8  10        0.20       -1.44      2.67 o 
  -1   8  10       35.91       18.10      4.64 o 
   0   8  10      325.47      348.83     17.61 o 
   1   8  10       31.31       34.32      6.34 o 
   2   8  10        2.98        4.53      2.19 o 
   3   8  10        4.54        9.22      2.03 o 
  -4   9  10      155.24      135.95      8.47 o 
  -3   9  10        7.17        8.81      4.31 o 
  -2   9  10        1.17        2.22      2.50 o 
  -1   9  10      129.40      123.70     13.09 o 
   0   9  10       43.47       53.16      7.28 o 
   1   9  10       58.85       68.64      7.56 o 
   2   9  10      300.16      377.81      9.97 o 
   3   9  10       40.78       39.72      4.24 o 
  -3  10  10        2.51       11.16      3.48 o 
  -2  10  10       92.70       68.85      7.32 o 
  -1  10  10       13.37       13.31      2.89 o 
   0  10  10      457.55      551.81     18.21 o 
   1  10  10      186.68      222.22      7.30 o 
   2  10  10       22.53       31.74      2.79 o 
  -2  11  10       80.37       72.87      6.13 o 
  -1  11  10        3.12       -3.04      5.87 o 
   0  11  10       23.15       27.28      4.09 o 
   1  11  10        0.05        2.51      2.31 o 
  -5   0  11      119.49      121.79      8.75 o 
  -3   0  11      153.33      152.55     11.99 o 
  -1   0  11       12.00        9.47      4.55 o 
   1   0  11     2596.51     2632.52     48.74 o 
   3   0  11       10.27       30.30      4.03 o 
  -5   1  11        1.16        0.41      2.06 o 
  -4   1  11       36.02       41.71      4.66 o 
  -3   1  11       37.20       35.73      4.70 o 
  -2   1  11       34.39       25.80      4.16 o 
  -1   1  11      513.74      468.84     14.86 o 
   0   1  11        8.03        3.48      2.99 o 
   1   1  11       39.57       45.85      5.48 o 
   2   1  11        0.11        1.32      2.74 o 
   3   1  11      386.89      406.15      8.12 o 
   4   1  11       41.90       28.52      2.54 o 
  -5   2  11        4.92        2.26      4.07 o 
  -4   2  11      132.90      118.33      6.77 o 
  -3   2  11      244.42      230.61      9.94 o 
  -2   2  11       50.03       64.30      5.95 o 
  -1   2  11       76.78       80.11      6.54 o 
   0   2  11        0.43        1.01      2.82 o 
   1   2  11      233.93      248.32     10.72 o 
   2   2  11      125.25      123.93      4.98 o 
   3   2  11       40.03       34.96      3.28 o 
   4   2  11        4.11        4.87      1.65 o 
  -5   3  11       89.16       83.37      5.97 o 
  -4   3  11       59.52       51.62      9.80 o 
  -3   3  11        3.98        6.59      2.95 o 
  -2   3  11       78.84       84.25      6.33 o 
  -1   3  11        8.03       11.07      3.29 o 
   0   3  11       35.11       37.09      4.88 o 
   1   3  11       40.69       37.27      3.83 o 
   2   3  11       26.44       34.25      2.88 o 
   3   3  11       15.28       16.30      2.52 o 
   4   3  11       63.06       85.45      4.58 o 
  -5   4  11        7.77        9.02      2.67 o 
  -4   4  11      668.53      702.55     18.52 o 
  -3   4  11       52.08       39.60      4.24 o 
  -2   4  11        6.10        2.00      2.55 o 
  -1   4  11       78.19       83.14      6.19 o 
   0   4  11      267.92      271.10     15.49 o 
   1   4  11       33.59       26.12      3.23 o 
   2   4  11       81.72       80.47      3.93 o 
   3   4  11       37.76       43.43      4.02 o 
   4   4  11      128.57      185.58      9.61 o 
  -5   5  11       16.96       19.69      3.19 o 
  -4   5  11      203.94      202.44      7.44 o 
  -3   5  11       75.91       94.48      5.87 o 
  -2   5  11     1452.80     1490.56     32.17 o 
  -1   5  11      243.03      218.63      7.48 o 
   0   5  11      225.09      208.84      8.85 o 
   1   5  11      103.97      101.97      5.17 o 
   2   5  11      151.48      175.22      6.14 o 
   3   5  11       62.10       66.90      5.41 o 
   4   5  11        0.90        6.90      2.41 o 
  -4   6  11      201.46      194.96      9.62 o 
  -3   6  11      652.35      649.83     15.23 o 
  -2   6  11        4.43        7.38      2.50 o 
  -1   6  11      117.28      113.35      6.54 o 
   0   6  11      300.75      333.09     17.22 o 
   1   6  11      108.79       93.12      5.77 o 
   2   6  11      119.69      123.67      6.31 o 
   3   6  11        3.97       -0.37      3.51 o 
  -4   7  11      299.42      250.85      9.88 o 
  -3   7  11       25.74       20.50      4.19 o 
  -2   7  11       26.81       27.57      5.20 o 
  -1   7  11      290.02      339.33     16.27 o 
   0   7  11        9.77       12.92      4.64 o 
   1   7  11       49.97       66.52      7.68 o 
   2   7  11       52.12       70.38      4.33 o 
   3   7  11        1.04        5.35      2.09 o 
  -3   8  11      100.18       73.29      5.90 o 
  -2   8  11       43.32       34.53      5.04 o 
  -1   8  11        4.53       -1.21      3.14 o 
   0   8  11       52.46       43.97      6.27 o 
   1   8  11       58.64       62.96      6.72 o 
   2   8  11       30.42       24.06      5.26 o 
  -2   9  11       48.23       33.88      4.03 o 
  -1   9  11      491.40      487.03     15.60 o 
   0   9  11       17.26       11.86      3.77 o 
   1   9  11        0.05        2.13      2.42 o 
  -1  10  11       51.44       52.06      4.50 o 
   0  10  11        1.62       -0.95      2.24 o 
   1  10  11      254.17      261.75      9.16 o 
  -4   0  12        0.32        5.68      3.24 o 
  -2   0  12       78.83       73.48      8.27 o 
   0   0  12       12.16       14.80      4.95 o 
   2   0  12       77.88      117.00      8.97 o 
  -4   1  12      240.86      230.55      8.05 o 
  -3   1  12        2.85        3.81      3.25 o 
  -2   1  12       75.07       85.89      6.48 o 
  -1   1  12      143.42      120.09      7.20 o 
   0   1  12       83.02       84.48      6.17 o 
   1   1  12       15.15        5.25      2.12 o 
   2   1  12       11.81       10.16      2.69 o 
   3   1  12       13.92       25.11      2.93 o 
  -4   2  12       19.37       13.64      3.05 o 
  -3   2  12        2.38        2.13      3.05 o 
  -2   2  12       32.52       39.70      4.35 o 
  -1   2  12        8.11        5.28      2.84 o 
   0   2  12       45.66       34.13      4.27 o 
   1   2  12        6.89       11.33      2.36 o 
   2   2  12      191.27      164.88      7.10 o 
   3   2  12       22.98       30.05      2.84 o 
  -4   3  12      227.32      206.14     25.96 o 
  -3   3  12       11.27        5.03      2.16 o 
  -2   3  12       12.80       11.46      3.15 o 
  -1   3  12       52.62       60.09      7.67 o 
   0   3  12       24.21       29.02      3.20 o 
   1   3  12       63.03       52.14      3.72 o 
   2   3  12       53.55       57.96      4.33 o 
   3   3  12       80.23       84.56      8.34 o 
  -4   4  12        2.65        0.34      2.24 o 
  -3   4  12        2.69        6.99      2.62 o 
  -2   4  12       67.64       54.18      4.30 o 
  -1   4  12       82.01       83.13      4.50 o 
   0   4  12       20.57       17.22      2.49 o 
   1   4  12      348.60      380.58      8.49 o 
   2   4  12       87.37      108.02      5.56 o 
   3   4  12       39.77       51.07      4.49 o 
  -3   5  12        1.18        5.56      2.76 o 
  -2   5  12      149.32      133.26      6.29 o 
  -1   5  12      175.45      157.21     11.10 o 
   0   5  12        6.11        7.01      1.90 o 
   1   5  12      303.00      375.69     17.54 o 
   2   5  12       87.80       97.08      4.96 o 
  -3   6  12      115.31       80.96     13.57 o 
  -2   6  12        5.77       11.83      2.41 o 
  -1   6  12      110.31      116.17      9.02 o 
   0   6  12        3.43        4.73      3.35 o 
   1   6  12      111.66      125.89      8.66 o 
   2   6  12       86.40      114.35      6.25 o 
  -2   7  12      153.07      153.73      8.26 o 
  -1   7  12        3.35        2.14      2.59 o 
   0   7  12       39.44       39.72      5.44 o 
   1   7  12       47.73       45.21      5.00 o 
  -1   8  12       42.71       40.64      4.55 o 
   0   8  12       19.19       17.61      3.42 o 
   1   8  12        0.27        3.54      2.33 o 
  -3   0  13       96.38      102.81      7.21 o 
  -1   0  13     1061.19     1018.23     23.89 o 
   1   0  13        7.26        9.69      3.28 o 
  -4   1  13        2.55        5.75      2.29 o 
  -3   1  13      342.95      339.40      8.74 o 
  -2   1  13       40.59       32.17      3.44 o 
  -1   1  13        1.75        4.62      2.79 o 
   0   1  13       22.49       10.63      2.67 o 
   1   1  13      103.89       99.51      5.05 o 
   2   1  13        7.55        4.43      1.74 o 
  -4   2  13       23.48       19.21      3.03 o 
  -3   2  13       81.85       84.08      4.37 o 
  -2   2  13        0.40       -0.51      2.00 o 
  -1   2  13      177.74      187.25      7.17 o 
   0   2  13      192.34      203.25      6.05 o 
   1   2  13        8.74        9.63      1.81 o 
   2   2  13       31.96       40.76      2.83 o 
  -3   3  13        4.03        2.51      1.57 o 
  -2   3  13       58.31       57.78      4.32 o 
  -1   3  13       56.32       58.48      3.39 o 
   0   3  13       31.75       45.17      3.00 o 
   1   3  13       37.01       47.39      4.11 o 
   2   3  13       46.39       42.13      3.77 o 
  -3   4  13       82.29       54.45      4.42 o 
  -2   4  13       88.58       76.76      6.61 o 
  -1   4  13       58.04       41.30      3.57 o 
   0   4  13        7.93        0.25      4.46 o 
   1   4  13       21.05       19.88      3.45 o 
  -2   5  13       31.29       27.07      3.76 o 
  -1   5  13        2.94        7.53      2.86 o 
   0   5  13       22.86       22.84      3.82 o 
  -1   6  13      112.47      112.50      6.67 o 
   0   6  13       80.11       69.33      5.34 o 
   0   0  14       91.00      111.62      5.82 o 
  -1   1  14        0.09        3.40      1.13 o 
                                                 
